# Supplementary material for: 5-Chloro­acetyl-4-methyl-2,3,4,5-tetra­hydro-1H-1,5-benzodiazepin-2-one
Source: Acta Crystallogr Sect E Struct Rep Online. 2009 Sep 5;65(Pt 10):o2361. doi: 10.1107/S1600536809034813 (PMC2970477; doi:10.1107/S1600536809034813)
Supplement: Supplementary file 2 [file e-65-o2361-Isup2.hkl]

#
# h,k,l, Fc-squared, Fo-squared, sigma(Fo-squared) and status flag
#
data_I
_shelx_title ' BCAMBDO in C2/c'
_shelx_refln_list_code          4
_shelx_F_calc_maximum      274.03
_exptl_crystal_F_000      1056.00
_reflns_d_resolution_high  0.6760
 
loop_
 _symmetry_equiv_pos_as_xyz
 'x, y, z'
 '-x, y, -z+1/2'
 'x+1/2, y+1/2, z'
 '-x+1/2, y+1/2, -z+1/2'
 '-x, -y, -z'
 'x, -y, z-1/2'
 '-x+1/2, -y+1/2, -z'
 'x+1/2, -y+1/2, z-1/2'
 
_cell_length_a    16.7656
_cell_length_b     8.8171
_cell_length_c    17.0125
_cell_angle_alpha  90.000
_cell_angle_beta  105.803
_cell_angle_gamma  90.000
 
_shelx_F_squared_multiplier     1.000
 
loop_
 _refln_index_h
 _refln_index_k
 _refln_index_l
 _refln_F_squared_calc
 _refln_F_squared_meas
 _refln_F_squared_sigma
 _refln_observed_status
   2   0   0     2599.59     2436.28     28.66 o
   4   0   0    35013.09    31702.70    417.79 o
   6   0   0     2381.81     2276.94     32.59 o
   8   0   0    14684.53    14469.89    189.42 o
  10   0   0       87.33       87.22      5.02 o
  12   0   0     1835.09     1928.03     31.75 o
  14   0   0       91.04      112.89      6.95 o
  16   0   0        4.04        1.59      7.39 o
  18   0   0       72.05       94.60      6.75 o
  20   0   0        0.74       -5.70      5.70 o
  22   0   0        0.04        2.19      5.96 o
   1   1   0    23041.41    20703.73    548.32 o
   3   1   0     8738.92     8499.76     67.55 o
   5   1   0      620.77      612.19     15.14 o
   7   1   0     2773.56     2994.23     29.98 o
   9   1   0     1935.19     1944.88     21.28 o
  11   1   0        1.07        0.30      1.95 o
  13   1   0        2.51       -0.58      2.33 o
  15   1   0       44.00       58.58      3.88 o
  17   1   0       20.63       18.77      3.56 o
  19   1   0        1.14        1.26      3.40 o
  21   1   0        0.30        4.39      3.93 o
  23   1   0        5.60        8.19      4.75 o
   0   2   0     1922.71     1691.10     16.31 o
   2   2   0     8938.74     8903.35     78.70 o
   4   2   0     2680.86     2515.36     21.23 o
   6   2   0       80.13       95.55      2.66 o
   8   2   0     5723.37     5573.95     49.68 o
  10   2   0      789.23      844.37     10.75 o
  12   2   0       59.14       66.36      3.44 o
  14   2   0        4.86       -0.46      2.38 o
  16   2   0       73.28       81.30      4.52 o
  18   2   0        0.06       -0.13      3.09 o
  20   2   0       42.05       66.02      5.21 o
  22   2   0        2.08        2.98      4.38 o
   1   3   0       72.45       89.97      1.68 o
   3   3   0      311.91      295.04      5.99 o
   5   3   0      369.38      452.33      5.56 o
   7   3   0      107.79      136.98      4.05 o
   9   3   0      541.58      545.18      7.86 o
  11   3   0      183.98      162.27      4.77 o
  13   3   0      116.48       98.34      4.27 o
  15   3   0      468.36      453.50      8.99 o
  17   3   0       61.83       77.07      4.78 o
  19   3   0       47.13       37.16      4.82 o
  21   3   0       17.63       13.23      4.67 o
  23   3   0        0.01       -2.41      4.48 o
   0   4   0     3348.05     3319.07     34.40 o
   2   4   0      693.57      853.54      9.53 o
   4   4   0     2631.60     2935.38     23.28 o
   6   4   0      171.97      214.96      4.07 o
   8   4   0     3884.70     4003.63     34.38 o
  10   4   0      282.13      302.37      7.00 o
  12   4   0     1012.34     1066.26     13.66 o
  14   4   0      179.60      217.22      6.31 o
  16   4   0      761.75      731.45     13.14 o
  18   4   0        5.61        6.05      3.66 o
  20   4   0       74.60       74.37      6.27 o
  22   4   0       20.95       20.16      5.35 o
   1   5   0      329.92      331.17      5.80 o
   3   5   0      228.64      280.13      4.78 o
   5   5   0      475.18      539.59      7.08 o
   7   5   0       31.62       46.92      1.90 o
   9   5   0       21.07       31.67      2.29 o
  11   5   0       49.89       50.12      3.81 o
  13   5   0      393.28      425.08      8.84 o
  15   5   0       28.63       26.26      3.66 o
  17   5   0        6.25        8.36      3.58 o
  19   5   0        5.38        5.15      4.29 o
  21   5   0        6.07        0.40      4.77 o
   0   6   0     3947.81     3856.88     93.75 o
   2   6   0      350.03      364.73      4.93 o
   4   6   0       24.99       24.76      1.87 o
   6   6   0     1006.65      975.35     12.97 o
   8   6   0      594.76      603.07     10.10 o
  10   6   0       11.08        5.23      1.96 o
  12   6   0      306.10      275.95      8.09 o
  14   6   0       46.32       50.94      4.55 o
  16   6   0       18.64       14.01      3.74 o
  18   6   0       19.07        8.00      4.04 o
  20   6   0        0.00       -4.38      4.38 o
   1   7   0      547.68      531.84     17.35 o
   3   7   0     1368.29     1456.72     19.56 o
   5   7   0      360.50      329.22      6.57 o
   7   7   0      617.82      647.77     10.70 o
   9   7   0       45.81       52.11      4.42 o
  11   7   0       43.34       55.53      5.29 o
  13   7   0        3.21       -3.42      3.87 o
  15   7   0        0.48        3.97      5.06 o
  17   7   0       29.32       29.17      6.78 o
  19   7   0        6.67        1.23      6.05 o
   0   8   0      698.11      641.78     23.96 o
   2   8   0      561.18      481.84     22.36 o
   4   8   0      127.45      142.61      8.56 o
   6   8   0     1909.78     1743.09     23.50 o
   8   8   0      118.92      110.20     11.06 o
  10   8   0      139.71      152.25      7.81 o
  12   8   0       49.51       61.93      6.34 o
  14   8   0       54.98       58.85      6.85 o
  16   8   0        0.10       11.36      5.78 o
  18   8   0        0.95        4.26      6.34 o
   1   9   0      558.46      565.89     21.00 o
   3   9   0       12.60        9.28      4.45 o
   5   9   0       37.07       32.33      5.65 o
   7   9   0       90.12       92.77     10.93 o
   9   9   0      201.27      233.50      9.00 o
  11   9   0       28.18       40.96      5.67 o
  13   9   0        2.08        3.60      4.74 o
  15   9   0       20.82       15.95      6.06 o
  17   9   0       11.78        9.74      6.17 o
   0  10   0        2.71       -5.27      5.27 o
   2  10   0       42.78       41.86     11.85 o
   4  10   0        5.90       -4.15      7.88 o
   6  10   0      122.86      114.20      8.59 o
   8  10   0       49.75       50.69      7.37 o
  10  10   0       26.15       31.67      6.98 o
  12  10   0       35.69       38.69      8.31 o
  14  10   0        6.31        2.66      4.79 o
   1  11   0       15.43       11.38      5.41 o
   3  11   0       27.33       37.47      6.39 o
   5  11   0       18.75       18.03     15.43 o
   7  11   0        0.09        1.14      5.53 o
   9  11   0      271.46      298.12     19.14 o
  11  11   0        6.79       12.95     11.10 o
   0  12   0      127.78       96.94     12.30 o
   2  12   0       19.08       13.23      7.58 o
   4  12   0        0.00       -3.32      5.62 o
   6  12   0      383.91      437.72     17.26 o
   8  12   0        4.57       -1.57      6.24 o
   1  13   0       23.57       28.51      9.96 o
 -23   1   1        0.88       -1.55      4.11 o
 -21   1   1       23.31       11.64      4.01 o
 -19   1   1        0.08       -3.22      3.22 o
 -17   1   1       65.88       73.43      4.52 o
 -15   1   1        0.22       -2.35      2.35 o
 -13   1   1        3.96       -1.34      2.28 o
 -11   1   1       90.85       74.73      3.48 o
  -9   1   1      225.02      175.24      4.55 o
  -7   1   1     3595.98     3375.82     33.38 o
  -5   1   1     1044.11      908.68     10.19 o
  -3   1   1     8398.76     8325.87     66.21 o
  -1   1   1        3.23       -0.76      0.76 o
   1   1   1     1826.14     1916.95     16.28 o
   3   1   1    29273.74    26205.41    258.53 o
   5   1   1     9859.82     9853.66     84.26 o
   7   1   1      250.01      268.55      4.60 o
   9   1   1     1019.61     1031.35     12.02 o
  11   1   1     1186.20     1254.41     14.64 o
  13   1   1     1028.46     1040.96     13.69 o
  15   1   1       65.13       50.97      3.71 o
  17   1   1       74.64       67.30      4.57 o
  19   1   1        4.56        8.63      3.56 o
  21   1   1        2.69        3.94      3.98 o
  23   1   1        0.94        4.75      5.03 o
 -22   2   1        0.39        4.72      4.38 o
 -20   2   1        9.49        4.23      3.71 o
 -18   2   1       27.50       24.98      3.82 o
 -16   2   1       26.20       31.56      3.53 o
 -14   2   1       19.84       16.83      2.84 o
 -12   2   1      106.31       89.82      4.52 o
 -10   2   1       67.15       62.28      2.91 o
  -8   2   1     1079.29     1027.44     11.54 o
  -6   2   1       43.48       26.16      1.50 o
  -4   2   1      586.76      537.39      6.14 o
  -2   2   1        1.69        0.95      0.67 o
   0   2   1    13790.33    13985.39    129.65 o
   2   2   1      194.98      196.83      3.05 o
   4   2   1      696.46      652.05      6.68 o
   6   2   1      217.14      184.56      3.61 o
   8   2   1      181.19      182.31      4.16 o
  10   2   1      905.00      932.70     11.57 o
  12   2   1        0.13       -0.07      2.23 o
  14   2   1       39.80       29.14      3.82 o
  16   2   1       18.29       19.16      3.37 o
  18   2   1        8.24        4.82      3.37 o
  20   2   1        6.39        3.00      5.24 o
  22   2   1        7.24        9.49      4.77 o
 -23   3   1       13.11       18.44      5.19 o
 -21   3   1        8.61       16.27      4.69 o
 -19   3   1        0.71        1.56      3.45 o
 -17   3   1        0.88       -1.44      3.00 o
 -15   3   1      736.75      693.96     11.24 o
 -13   3   1       35.68       36.54      3.20 o
 -11   3   1       11.74       22.42      2.49 o
  -9   3   1     1415.91     1352.17     14.80 o
  -7   3   1      706.09      736.25      8.27 o
  -5   3   1     1429.22     1567.39     15.21 o
  -3   3   1       12.24       11.09      1.18 o
  -1   3   1     1750.72     1711.71     14.62 o
   1   3   1    20973.62    21375.70    212.30 o
   3   3   1      626.46      571.37      7.06 o
   5   3   1        5.20        4.16      1.08 o
   7   3   1     1605.25     1635.09     16.55 o
   9   3   1      880.66      774.81      9.91 o
  11   3   1      144.43      135.22      4.80 o
  13   3   1      414.46      340.96      7.33 o
  15   3   1        3.63        3.78      2.86 o
  17   3   1      148.66      162.24      6.15 o
  19   3   1        1.28       -3.33      3.70 o
  21   3   1        0.00       -3.89      3.89 o
 -22   4   1       77.33       77.37      6.43 o
 -20   4   1       63.20       81.26      6.05 o
 -18   4   1      101.43      104.18      5.86 o
 -16   4   1      217.02      222.92      7.49 o
 -14   4   1       69.02       55.94      5.83 o
 -12   4   1     1025.71     1006.28     13.07 o
 -10   4   1     2068.32     2026.99     21.01 o
  -8   4   1       71.30       66.59      2.67 o
  -6   4   1        0.56       -0.91      1.16 o
  -4   4   1      802.27      937.07      8.52 o
  -2   4   1      807.28      850.30      7.13 o
   0   4   1     1306.98     1524.71     12.64 o
   2   4   1     6712.75     7678.71     66.04 o
   4   4   1     1478.72     1455.29     17.42 o
   6   4   1      629.54      723.84      8.05 o
   8   4   1     1294.20     1299.82     14.14 o
  10   4   1      484.56      449.52      7.59 o
  12   4   1        0.26        0.01      2.43 o
  14   4   1      689.60      677.06     10.91 o
  16   4   1        2.74        4.79      3.37 o
  18   4   1        8.55        9.03      3.91 o
  20   4   1       71.48       81.13      6.11 o
  22   4   1        0.44        3.52      4.54 o
 -21   5   1       15.15       12.88      5.03 o
 -19   5   1        0.26       -2.40      4.01 o
 -17   5   1        0.12       -2.02      3.58 o
 -15   5   1        5.96        5.49      3.00 o
 -13   5   1      156.21      147.41      5.13 o
 -11   5   1       48.34       56.59      3.32 o
  -9   5   1       85.30      105.66      3.62 o
  -7   5   1      587.18      577.95      7.23 o
  -5   5   1      764.22      754.30      7.49 o
  -3   5   1     1294.35     1476.02     12.39 o
  -1   5   1     8761.61     9733.72     98.54 o
   1   5   1      415.29      376.15      5.56 o
   3   5   1      162.32      107.26      3.28 o
   5   5   1      636.37      636.99      7.96 o
   7   5   1      276.16      221.48      6.70 o
   9   5   1      339.93      333.20      5.80 o
  11   5   1       87.09       98.34      4.23 o
  13   5   1      267.96      281.68      7.26 o
  15   5   1      109.17       90.68      4.85 o
  17   5   1        5.06        8.58      3.49 o
  19   5   1       11.11       11.51      4.15 o
  21   5   1       11.64       13.48      5.08 o
 -20   6   1        0.02       -4.50      4.50 o
 -18   6   1       16.80       10.34      4.14 o
 -16   6   1       32.79       27.71      4.43 o
 -14   6   1        2.22        3.51      3.16 o
 -12   6   1      110.43      131.35      5.42 o
 -10   6   1        0.14        0.80      2.33 o
  -8   6   1      127.03      138.86      3.17 o
  -6   6   1      845.74      816.30      8.81 o
  -4   6   1        8.56       10.15      1.52 o
  -2   6   1       86.21       78.24      4.07 o
   0   6   1      251.83      267.65      4.58 o
   2   6   1     1694.24     1616.58     17.38 o
   4   6   1      616.71      710.17      9.62 o
   6   6   1       86.35       86.29      3.54 o
   8   6   1       93.26       77.77      4.21 o
  10   6   1      203.13      195.53      6.56 o
  12   6   1       24.52       30.27      3.99 o
  14   6   1        0.05        2.63      3.85 o
  16   6   1        5.88       -1.38      2.95 o
  18   6   1        0.34        7.27      4.41 o
  20   6   1        4.20        3.39      4.52 o
 -19   7   1        0.01       -1.05      6.15 o
 -17   7   1        0.97       -5.26      5.26 o
 -15   7   1       28.72       33.72      6.37 o
 -13   7   1        0.01        0.75      4.07 o
 -11   7   1      106.15       97.07      9.05 o
  -9   7   1      138.70      159.48      6.56 o
  -7   7   1     1329.80     1221.59     16.84 o
  -5   7   1        0.97       -2.27      2.75 o
  -3   7   1      244.04      236.32      9.78 o
  -1   7   1      104.45       82.35      4.56 o
   1   7   1      481.99      512.51      7.45 o
   3   7   1       42.08       28.69      2.54 o
   5   7   1      119.37       95.54      3.93 o
   7   7   1       41.33       31.30      3.61 o
   9   7   1        4.24       -2.83      3.21 o
  11   7   1       93.88       98.32      6.14 o
  13   7   1        7.80        9.30      4.17 o
  15   7   1        1.46        5.51      4.43 o
  17   7   1       43.40       37.49      7.22 o
  19   7   1       27.88       35.81      9.75 o
 -18   8   1       38.63       50.58      7.70 o
 -16   8   1       42.52       64.77      7.58 o
 -14   8   1      191.75      213.27     10.42 o
 -12   8   1        2.85        2.14      5.61 o
 -10   8   1       15.47       10.78      4.34 o
  -8   8   1       13.70       14.76      3.77 o
  -6   8   1     1610.48     1696.80     35.66 o
  -4   8   1       19.41       29.25      7.10 o
  -2   8   1      310.26      325.36     11.83 o
   0   8   1       11.07       16.84      4.48 o
   2   8   1      970.73      964.98     22.29 o
   4   8   1       45.86       33.54      3.00 o
   6   8   1       93.39       60.20      4.97 o
   8   8   1      400.52      440.87     12.13 o
  10   8   1      178.22      193.04      8.90 o
  12   8   1      102.40      111.88      7.70 o
  14   8   1       38.30       51.49      6.79 o
  16   8   1       17.15       29.28      6.76 o
  18   8   1       37.43       38.05      7.61 o
 -17   9   1       19.66       25.54      6.48 o
 -15   9   1        0.30        0.39      5.09 o
 -13   9   1        0.07       -0.74      4.70 o
 -11   9   1      136.63      139.53      8.75 o
  -9   9   1      280.97      294.40      8.77 o
  -7   9   1      126.39      111.56      8.49 o
  -5   9   1        2.86        1.44      5.79 o
  -3   9   1       44.62       35.26      7.71 o
  -1   9   1      324.83      303.29     11.83 o
   1   9   1      140.92      121.55      7.71 o
   3   9   1      146.01      139.36      8.54 o
   5   9   1        2.58        4.34      2.41 o
   7   9   1      625.48      571.28     13.23 o
   9   9   1       10.23        8.56      4.16 o
  11   9   1      134.38      124.93      7.82 o
  13   9   1       13.39        9.82      5.38 o
  15   9   1       26.85       29.68      6.61 o
 -14  10   1        0.30       -0.73      4.45 o
 -12  10   1       24.66       18.85      8.07 o
 -10  10   1       67.78       84.19      8.90 o
  -8  10   1       17.38       15.84     15.33 o
  -6  10   1       18.78       27.01      5.87 o
  -4  10   1        9.64        2.49      4.60 o
  -2  10   1        5.63        6.71      4.66 o
   0  10   1       20.24       16.29      5.04 o
   2  10   1       75.74       84.30      8.69 o
   4  10   1       12.21       11.01      6.31 o
   6  10   1      131.83      135.73      9.24 o
   8  10   1       14.64       10.19      5.63 o
  10  10   1       20.78       23.31      6.35 o
  12  10   1       63.70       77.47      6.98 o
  14  10   1        4.51        3.51      6.15 o
 -13  11   1        0.34       -8.46      8.46 o
 -11  11   1       10.74       11.14      6.91 o
  -9  11   1       75.21       98.42      9.43 o
  -7  11   1        1.69        5.53      5.73 o
  -5  11   1        3.31        2.01      5.18 o
  -3  11   1      162.82      172.69     10.47 o
  -1  11   1        0.01        0.19      4.83 o
   1  11   1        0.32        2.64      4.77 o
   3  11   1       46.85       43.44      6.71 o
   5  11   1        2.79       -4.61      4.61 o
   7  11   1        9.36       -0.50     10.77 o
   9  11   1       15.11       24.79      6.90 o
  11  11   1       19.70       31.13      7.66 o
  -8  12   1        0.25        5.50     10.90 o
  -6  12   1      138.40      182.07     11.68 o
  -4  12   1        0.72        4.85      6.12 o
  -2  12   1        2.41        2.20      5.41 o
   0  12   1        0.13        9.49      5.74 o
   2  12   1      162.64      171.41     10.99 o
   4  12   1        0.02       -8.01      8.01 o
   6  12   1       38.64       45.90     12.63 o
   8  12   1       71.96       74.28     14.39 o
  -1  13   1        0.01       -8.07      8.07 o
   1  13   1        4.75        2.86      8.59 o
 -24   0   2       23.07       27.26      7.80 o
 -22   0   2       48.94       59.41      7.14 o
 -20   0   2        8.78       19.00      6.29 o
 -18   0   2       15.86        7.44      6.24 o
 -16   0   2       23.96       47.23      5.72 o
 -14   0   2      112.20      114.03      6.74 o
 -12   0   2      270.10      243.86      8.68 o
 -10   0   2     3972.35     4277.97     60.51 o
  -8   0   2     4102.00     3964.97     55.25 o
  -6   0   2    13460.02    13515.14    176.09 o
  -4   0   2    34770.55    31310.24    409.25 o
  -2   0   2    27013.00    23989.57    272.59 o
   0   0   2     1018.93     1026.07     31.03 o
   2   0   2    12091.83    12345.94    138.95 o
   4   0   2     3796.97     3952.27     53.33 o
   6   0   2     7166.74     7098.20     94.59 o
   8   0   2     2734.44     2617.49     38.42 o
  10   0   2      220.89      231.53      7.97 o
  12   0   2        1.18        1.82      3.46 o
  14   0   2      705.22      748.25     16.35 o
  16   0   2       37.53       44.37      5.19 o
  18   0   2       24.42       40.28      5.63 o
  20   0   2      122.11      135.82      9.98 o
  22   0   2        7.89        8.92      6.61 o
 -23   1   2        0.58        3.51      4.70 o
 -21   1   2        1.16        0.01      3.69 o
 -19   1   2       68.75       64.10      4.82 o
 -17   1   2       51.16       43.39      3.95 o
 -15   1   2      220.82      185.43      6.21 o
 -13   1   2       11.82        8.51      2.53 o
 -11   1   2       77.11       85.07      3.63 o
  -9   1   2     2586.68     2660.38     27.72 o
  -7   1   2    14365.73    14855.95    137.00 o
  -5   1   2      190.56      216.09      3.51 o
  -3   1   2     7274.29     7263.41     67.31 o
  -1   1   2      261.59      232.68      3.04 o
   1   1   2    20858.79    20610.63    177.09 o
   3   1   2     6268.63     6455.54     55.56 o
   5   1   2     8786.61     8967.38     76.99 o
   7   1   2        1.58       -0.75      1.38 o
   9   1   2     2119.44     2174.47     21.79 o
  11   1   2     1128.03     1127.04     13.73 o
  13   1   2      527.28      511.78      8.96 o
  15   1   2       10.17        5.54      2.70 o
  17   1   2        3.66       -0.67      2.95 o
  19   1   2        0.09       -2.53      3.21 o
  21   1   2        2.80       -0.20      4.11 o
  23   1   2        0.03       -4.62      4.62 o
 -24   2   2       10.05        8.22      5.32 o
 -22   2   2        0.09       -2.85      4.02 o
 -20   2   2       21.44       18.95      4.66 o
 -18   2   2        1.74       -2.80      2.80 o
 -16   2   2       99.17       87.08      4.55 o
 -14   2   2       54.71       53.49      3.54 o
 -12   2   2      391.83      382.73      7.09 o
 -10   2   2       14.42        2.83      1.80 o
  -8   2   2     2603.82     2549.80     24.34 o
  -6   2   2     1243.74     1175.66     11.26 o
  -4   2   2     6865.84     6899.48     59.31 o
  -2   2   2     4099.96     4188.19     34.28 o
   0   2   2    43265.85    40751.13    694.43 o
   2   2   2     4270.04     4641.98     40.44 o
   4   2   2     8810.94     8463.07     72.65 o
   6   2   2     2795.08     2713.84     25.27 o
   8   2   2      541.89      572.86      7.82 o
  10   2   2       63.64       60.71      3.04 o
  12   2   2      930.58      917.78     12.33 o
  14   2   2       68.86       81.65      4.16 o
  16   2   2       94.54       74.71      4.49 o
  18   2   2       61.05       67.20      4.84 o
  20   2   2       41.54       52.07      7.24 o
  22   2   2        0.52        0.31      5.79 o
 -23   3   2        0.05       -4.42      4.42 o
 -21   3   2        6.99        7.66      5.28 o
 -19   3   2       27.64       17.69      3.99 o
 -17   3   2       69.18       65.14      4.51 o
 -15   3   2      494.46      474.45      9.15 o
 -13   3   2       60.20       60.07      4.26 o
 -11   3   2       45.03       55.03      3.08 o
  -9   3   2      529.35      521.31      7.61 o
  -7   3   2     3968.90     3936.36     33.30 o
  -5   3   2      720.93      709.65      7.41 o
  -3   3   2      603.00      631.50      6.22 o
  -1   3   2       94.68       77.34      2.04 o
   1   3   2     1244.00     1388.44     14.28 o
   3   3   2        5.43        6.48      1.26 o
   5   3   2     2334.69     2548.61     23.62 o
   7   3   2     1233.58     1236.65     13.25 o
   9   3   2        6.06        7.10      1.93 o
  11   3   2      722.78      726.08     10.34 o
  13   3   2      169.10      165.49     10.21 o
  15   3   2      119.03      144.18      5.43 o
  17   3   2      114.12       98.53      5.68 o
  19   3   2       71.85       78.92      5.81 o
  21   3   2       31.50       40.84      5.56 o
 -22   4   2       11.84       24.94      5.21 o
 -20   4   2       76.23       60.80      5.59 o
 -18   4   2        6.67        4.08      4.02 o
 -16   4   2      116.13      139.96      5.57 o
 -14   4   2      507.05      477.69      8.93 o
 -12   4   2     2768.97     2700.60     27.53 o
 -10   4   2      170.54      163.64      4.28 o
  -8   4   2     5194.99     5216.83     46.90 o
  -6   4   2      701.98      608.14      7.03 o
  -4   4   2     1629.91     1607.87     14.32 o
  -2   4   2      286.85      302.92      4.73 o
   0   4   2      133.34      104.56      3.72 o
   2   4   2     6116.51     6374.85     59.96 o
   4   4   2    10323.64    10926.37     93.71 o
   6   4   2      557.46      640.02     19.69 o
   8   4   2      503.32      529.27      7.42 o
  10   4   2       75.18       73.45      3.30 o
  12   4   2     1107.99     1140.04     14.31 o
  14   4   2        2.32        3.31      2.91 o
  16   4   2      237.66      227.06      7.43 o
  18   4   2      119.11      137.64      6.59 o
  20   4   2       29.95       36.03      5.28 o
  22   4   2       17.35       19.74      5.64 o
 -21   5   2        0.00       -2.06      4.54 o
 -19   5   2      154.48      150.82      7.60 o
 -17   5   2        3.13        2.56      3.70 o
 -15   5   2        0.32        0.20      3.05 o
 -13   5   2     1275.34     1186.55     19.78 o
 -11   5   2     1224.65     1206.49     19.97 o
  -9   5   2     1914.14     1867.87     18.10 o
  -7   5   2     2755.56     2896.70     25.55 o
  -5   5   2     2700.80     2802.52     22.63 o
  -3   5   2      176.29      180.42      4.52 o
  -1   5   2      728.89      786.90     12.01 o
   1   5   2      684.86      600.06      7.55 o
   3   5   2      868.34     1042.08     11.32 o
   5   5   2      566.68      562.65      9.32 o
   7   5   2       68.23       52.26      3.05 o
   9   5   2       15.51       17.38      3.06 o
  11   5   2      267.95      238.67      7.30 o
  13   5   2      206.47      206.87      6.33 o
  15   5   2        8.06       12.67      3.27 o
  17   5   2        3.34        3.79      3.45 o
  19   5   2        2.00        1.00      3.68 o
  21   5   2       57.69       68.84      7.03 o
 -20   6   2       13.08       11.55      4.92 o
 -18   6   2       39.70       45.08      5.15 o
 -16   6   2       27.46       28.36      4.25 o
 -14   6   2        0.08        0.87      3.17 o
 -12   6   2      181.03      193.64      6.67 o
 -10   6   2      566.29      510.56      8.67 o
  -8   6   2       50.44       57.97      2.46 o
  -6   6   2       83.11       97.34      2.59 o
  -4   6   2     2533.98     2538.53     23.64 o
  -2   6   2     1471.94     1515.98     17.77 o
   0   6   2     1232.18     1330.93     16.09 o
   2   6   2      316.02      314.62      5.74 o
   4   6   2      643.83      542.13      8.32 o
   6   6   2       83.63      105.25      3.95 o
   8   6   2       48.69       37.43      4.78 o
  10   6   2       30.67       30.86      3.61 o
  12   6   2      227.98      244.36      8.04 o
  14   6   2       39.41       42.25      5.46 o
  16   6   2        4.79        4.79      4.52 o
  18   6   2        1.91       -0.79      5.10 o
  20   6   2        6.66       16.11      7.92 o
 -19   7   2       27.79       43.95      5.31 o
 -17   7   2       73.19       74.87      5.66 o
 -15   7   2       27.96       25.10      4.97 o
 -13   7   2      260.32      266.43      7.97 o
 -11   7   2       65.98       79.23      3.66 o
  -9   7   2      156.31      130.32      3.57 o
  -7   7   2       56.39       49.56      2.67 o
  -5   7   2       43.75       46.28      5.55 o
  -3   7   2     1601.50     1736.30     22.74 o
  -1   7   2      137.65      101.55      3.99 o
   1   7   2      516.63      551.48      9.73 o
   3   7   2      611.52      601.11      9.57 o
   5   7   2       20.23       23.34      2.83 o
   7   7   2      235.30      202.62      7.08 o
   9   7   2        5.31        7.48      3.40 o
  11   7   2      120.39      129.07      6.63 o
  13   7   2      108.84      104.12      6.80 o
  15   7   2       16.78       12.84      4.86 o
  17   7   2       24.44       27.76      7.04 o
  19   7   2        0.40        1.26      6.29 o
 -18   8   2       16.78        9.92      7.54 o
 -16   8   2        0.59        6.50      5.42 o
 -14   8   2        0.23        1.82      4.79 o
 -12   8   2      485.66      514.24     14.27 o
 -10   8   2      250.01      256.68      9.16 o
  -8   8   2       77.86       81.18      4.92 o
  -6   8   2       34.22       27.11      5.36 o
  -4   8   2     2152.68     1923.81     38.31 o
  -2   8   2       25.26       15.36      4.65 o
   0   8   2      566.81      524.23     25.85 o
   2   8   2      108.28      103.45      4.23 o
   4   8   2     1740.78     1611.06     22.28 o
   6   8   2      431.90      468.78     11.92 o
   8   8   2     1331.46     1256.25     23.46 o
  10   8   2      215.53      226.41      9.59 o
  12   8   2       49.08       46.84      6.17 o
  14   8   2        1.64        0.03      5.17 o
  16   8   2        2.39        3.09      5.81 o
  18   8   2        0.79       -7.67      7.67 o
 -17   9   2        7.26       12.01      7.50 o
 -15   9   2        1.36       -5.61      5.61 o
 -13   9   2        5.50       -3.12      6.91 o
 -11   9   2        1.78        3.03      3.56 o
  -9   9   2      143.37      144.01     15.36 o
  -7   9   2        0.40        2.41      4.76 o
  -5   9   2      109.33      109.62     13.12 o
  -3   9   2        0.15       -3.86      3.86 o
  -1   9   2       25.78       46.24      5.80 o
   1   9   2       19.10       28.92      6.80 o
   3   9   2      319.93      344.42     15.04 o
   5   9   2      277.92      261.10      8.43 o
   7   9   2       32.41       30.53      4.56 o
   9   9   2       93.12       64.92      5.98 o
  11   9   2        5.78        8.07      4.88 o
  13   9   2        4.45       -4.34      4.89 o
  15   9   2       17.19       18.09      8.10 o
 -14  10   2        3.92       -1.65      6.68 o
 -12  10   2        0.01       -5.75      8.85 o
 -10  10   2       31.47       33.93      7.25 o
  -8  10   2        0.10       -4.26      5.11 o
  -6  10   2        0.01        0.17      4.58 o
  -4  10   2      208.10      192.65     10.53 o
  -2  10   2        7.87        4.17      4.48 o
   0  10   2      301.59      270.01     11.64 o
   2  10   2       21.85       21.69      7.68 o
   4  10   2       13.03       13.99      4.95 o
   6  10   2        0.02       -4.34      6.45 o
   8  10   2       34.32       28.33      6.63 o
  10  10   2        2.47        8.00      4.68 o
  12  10   2       22.64       38.93      6.92 o
  14  10   2        1.37       -6.26      6.37 o
 -13  11   2        7.58        3.52      6.81 o
 -11  11   2        5.60        8.62      6.53 o
  -9  11   2        1.02        4.60      5.79 o
  -7  11   2       14.92        3.59      5.50 o
  -5  11   2      133.69      128.35      9.30 o
  -3  11   2       61.53       59.88      7.20 o
  -1  11   2      239.65      251.92     12.04 o
   1  11   2       82.66       66.30      7.29 o
   3  11   2        7.77       -2.53      4.85 o
   5  11   2       52.19       55.06      7.07 o
   7  11   2       53.59       53.43      7.48 o
   9  11   2        1.14       -3.19      8.85 o
  11  11   2       11.11       10.78      4.72 o
  -8  12   2      124.78      142.74     11.04 o
  -6  12   2       12.11        6.59     14.00 o
  -4  12   2      123.59      151.22     10.40 o
  -2  12   2       10.07       13.80      5.94 o
   0  12   2       82.34      100.62      8.68 o
   2  12   2        8.97        7.23      9.31 o
   4  12   2       28.20       25.00     11.00 o
   6  12   2       61.53       53.19     13.02 o
   8  12   2       25.23       24.15     11.46 o
 -23   1   3       30.34       31.83      5.16 o
 -21   1   3       12.72       -0.75      3.70 o
 -19   1   3       62.82       69.72      4.87 o
 -17   1   3        8.46       13.41      3.47 o
 -15   1   3        6.08        3.97      2.76 o
 -13   1   3      109.64      121.95      5.51 o
 -11   1   3     3078.67     3011.06     31.77 o
  -9   1   3       22.40       15.29      2.09 o
  -7   1   3      240.62      247.99      4.78 o
  -5   1   3    20145.00    19625.03    165.63 o
  -3   1   3    30613.01    30064.86    276.19 o
  -1   1   3       19.99       37.40      1.66 o
   1   1   3    28189.79    28037.79    240.59 o
   3   1   3    20998.51    21008.26    178.20 o
   5   1   3      591.02      477.27      6.16 o
   7   1   3      457.24      501.85      6.90 o
   9   1   3        5.77        6.05      1.86 o
  11   1   3       13.56       12.38      2.55 o
  13   1   3       76.96       78.82      4.01 o
  15   1   3       17.37       20.92      3.65 o
  17   1   3       59.24       63.29      4.56 o
  19   1   3        8.18       -1.53      3.41 o
  21   1   3        2.46        2.61      4.77 o
 -24   2   3        1.22        1.43      4.60 o
 -22   2   3       36.47       33.31      5.01 o
 -20   2   3      115.73      136.17      6.37 o
 -18   2   3       29.83       28.32      3.84 o
 -16   2   3      146.06      123.19      5.66 o
 -14   2   3       29.10       19.71      2.91 o
 -12   2   3       14.34       13.22      2.33 o
 -10   2   3        6.59       13.20      2.21 o
  -8   2   3      723.21      679.37      9.48 o
  -6   2   3      107.02      103.61      2.54 o
  -4   2   3    16980.19    17232.15    136.11 o
  -2   2   3     3370.90     3207.65     33.71 o
   0   2   3     7846.59     8263.01     83.99 o
   2   2   3     1812.36     2057.80     20.49 o
   4   2   3     6918.10     7304.12     63.19 o
   6   2   3      831.17      822.14      9.46 o
   8   2   3        2.03        0.28      1.58 o
  10   2   3     1167.16     1128.67     13.52 o
  12   2   3      387.62      376.30      7.44 o
  14   2   3        4.95        1.07      2.62 o
  16   2   3      443.41      458.38      9.46 o
  18   2   3       35.22       41.61      7.82 o
  20   2   3        7.91        5.79      4.29 o
  22   2   3        4.28        3.25      4.53 o
 -23   3   3        1.03       -0.37      4.46 o
 -21   3   3       37.48       34.81      5.27 o
 -19   3   3      221.92      203.75      7.10 o
 -17   3   3       15.61        7.05      3.21 o
 -15   3   3      191.67      220.14      6.59 o
 -13   3   3      496.74      503.90      8.71 o
 -11   3   3       11.52       17.40      2.38 o
  -9   3   3       73.67       82.44      2.89 o
  -7   3   3     2073.78     2184.99     21.06 o
  -5   3   3      491.88      436.98      5.24 o
  -3   3   3      561.38      573.46      7.73 o
  -1   3   3     1985.41     1974.86     18.34 o
   1   3   3     9737.10    10245.98    103.39 o
   3   3   3      811.98      852.91      9.93 o
   5   3   3    12514.75    12407.80    126.07 o
   7   3   3     4149.22     4078.71     37.23 o
   9   3   3       54.69       45.58      2.69 o
  11   3   3     1534.24     1470.08     16.88 o
  13   3   3      481.86      478.59      8.72 o
  15   3   3       67.81       76.94      4.81 o
  17   3   3        5.16        5.05      3.68 o
  19   3   3       30.35       17.99      4.51 o
  21   3   3       16.81       20.72      5.02 o
 -22   4   3       31.91       28.66      5.93 o
 -20   4   3       24.09       15.55      4.55 o
 -18   4   3        6.20        3.36      3.41 o
 -16   4   3       31.05       33.43      3.70 o
 -14   4   3      100.23       85.40      4.31 o
 -12   4   3        0.96        3.57      2.62 o
 -10   4   3      377.82      368.45      6.20 o
  -8   4   3       88.78       96.05      2.98 o
  -6   4   3       16.10       17.66      1.52 o
  -4   4   3      534.37      584.47      6.12 o
  -2   4   3     9776.06    10524.33     97.90 o
   0   4   3     1628.12     1824.09     20.40 o
   2   4   3       25.15       26.09      1.48 o
   4   4   3      435.35      451.76      7.56 o
   6   4   3     3459.51     3329.23     37.27 o
   8   4   3      631.20      642.27      9.65 o
  10   4   3      572.21      570.03     10.57 o
  12   4   3       90.64       95.50      4.49 o
  14   4   3       98.69       94.81      4.86 o
  16   4   3       26.83       37.08      4.76 o
  18   4   3        2.19        1.36      3.87 o
  20   4   3        1.86        5.06      4.21 o
 -21   5   3        0.50        2.96      4.76 o
 -19   5   3        6.78        8.86      4.44 o
 -17   5   3        8.78       11.39      4.06 o
 -15   5   3       93.84       95.75      5.06 o
 -13   5   3       61.56       62.29      3.88 o
 -11   5   3      136.10      136.72      5.77 o
  -9   5   3        1.90        0.89      2.06 o
  -7   5   3      320.33      289.17      4.82 o
  -5   5   3     1894.98     1981.35     16.52 o
  -3   5   3     1721.18     1434.13     15.74 o
  -1   5   3       13.66       25.62      1.79 o
   1   5   3        0.54        4.82      1.27 o
   3   5   3     1052.65      988.08     12.81 o
   5   5   3      706.58      745.42     10.37 o
   7   5   3       57.11       52.47      3.50 o
   9   5   3       42.57       54.60      4.07 o
  11   5   3       19.48       15.99      3.54 o
  13   5   3        8.30       14.93      3.51 o
  15   5   3        3.36        6.29      3.03 o
  17   5   3       27.17       27.46      3.99 o
  19   5   3        6.30       -4.12      4.12 o
  21   5   3        7.87       11.74      6.17 o
 -20   6   3        0.67       -2.09      4.78 o
 -18   6   3        9.49       -0.85      4.48 o
 -16   6   3        7.72        9.80      3.84 o
 -14   6   3       31.25       33.34      4.09 o
 -12   6   3       19.81       32.59      3.86 o
 -10   6   3      226.83      209.83      5.70 o
  -8   6   3       23.87       20.66      2.19 o
  -6   6   3     1429.82     1345.40     14.43 o
  -4   6   3      117.89      128.19      3.88 o
  -2   6   3        0.30        2.71      2.16 o
   0   6   3     1973.15     2147.69     22.26 o
   2   6   3     1541.77     1684.21     18.24 o
   4   6   3      693.56      742.89      9.40 o
   6   6   3       93.05       74.28      3.95 o
   8   6   3      429.78      462.77      9.68 o
  10   6   3      207.00      198.48      7.00 o
  12   6   3      172.61      163.39      6.80 o
  14   6   3        6.04        2.09      3.60 o
  16   6   3       22.47       30.69      5.66 o
  18   6   3        0.82       12.88      5.67 o
  20   6   3        0.01        6.01      6.05 o
 -19   7   3        0.24       -4.04      4.04 o
 -17   7   3        0.31        2.09      4.07 o
 -15   7   3        3.24        3.21      4.69 o
 -13   7   3        7.33        0.70      3.33 o
 -11   7   3       72.29       70.09      4.59 o
  -9   7   3        4.65        4.78      1.99 o
  -7   7   3        4.63        0.81      2.32 o
  -5   7   3       69.11       63.32      3.43 o
  -3   7   3      434.62      476.30      7.87 o
  -1   7   3      189.80      142.81      4.42 o
   1   7   3       17.27       15.87      2.42 o
   3   7   3       81.61       64.97      4.90 o
   5   7   3      164.51      186.28     14.80 o
   7   7   3       26.92       15.03      3.91 o
   9   7   3        0.21        1.60      3.15 o
  11   7   3       11.35       11.58      4.01 o
  13   7   3       15.55       15.38      4.52 o
  15   7   3        7.55       11.07      4.79 o
  17   7   3        1.04        0.01      5.16 o
  19   7   3        4.97        0.24      6.48 o
 -18   8   3        9.58       -5.54      5.54 o
 -16   8   3       74.26       83.97      7.88 o
 -14   8   3       47.72       56.75      6.32 o
 -12   8   3        1.72        5.69      4.31 o
 -10   8   3      262.91      241.05      6.53 o
  -8   8   3      179.93      175.15     10.47 o
  -6   8   3     1008.45     1043.23     25.68 o
  -4   8   3        7.27        8.30      7.10 o
  -2   8   3      183.22      177.88      4.86 o
   0   8   3       67.25       69.91      3.56 o
   2   8   3      941.10      862.03     13.65 o
   4   8   3      147.98      123.86      6.25 o
   6   8   3      267.75      283.03      9.35 o
   8   8   3       16.26       15.83      4.34 o
  10   8   3       16.49       25.92      5.14 o
  12   8   3       17.26       21.69      5.38 o
  14   8   3       12.88       21.61      5.98 o
  16   8   3       26.61       26.29      8.01 o
 -17   9   3        0.46        2.46      5.36 o
 -15   9   3       30.84       24.25      6.01 o
 -13   9   3      137.28      182.19      8.20 o
 -11   9   3        2.25        0.33      5.70 o
  -9   9   3      225.57      228.87     12.48 o
  -7   9   3       39.40       45.62     12.92 o
  -5   9   3      283.05      234.96     11.21 o
  -3   9   3       24.51       27.56      5.11 o
  -1   9   3        0.00        3.06      5.24 o
   1   9   3      747.66      704.18     12.42 o
   3   9   3       12.15       13.71      3.58 o
   5   9   3      172.67      168.27     10.21 o
   7   9   3       60.91       58.12      5.26 o
   9   9   3      132.88      131.24     12.40 o
  11   9   3      215.21      219.08     10.22 o
  13   9   3       48.93       44.90      7.93 o
  15   9   3        1.39        1.43      5.71 o
 -14  10   3      117.74      163.69     12.82 o
 -12  10   3       19.55       22.23      7.78 o
 -10  10   3       81.66       92.13      9.04 o
  -8  10   3       21.02       27.23      5.98 o
  -6  10   3        4.77        3.52      4.83 o
  -4  10   3       96.79      102.38      7.97 o
  -2  10   3      256.28      291.47     12.15 o
   0  10   3       61.38       64.59     14.36 o
   2  10   3        7.62       11.88      4.77 o
   4  10   3      589.09      547.07     16.69 o
   6  10   3      189.58      221.09      8.22 o
   8  10   3       93.64      106.86      6.79 o
  10  10   3      385.71      436.38     24.57 o
  12  10   3       39.27       32.85      6.18 o
  14  10   3        1.21       -1.82      5.34 o
 -13  11   3       60.06       59.45      9.41 o
 -11  11   3       25.39       28.60     21.39 o
  -9  11   3       28.41       33.38     14.75 o
  -7  11   3        0.05       -5.24      5.57 o
  -5  11   3       45.44       55.85      7.91 o
  -3  11   3       20.75       27.88      5.90 o
  -1  11   3        8.60        2.97      4.83 o
   1  11   3      120.29      129.96      8.65 o
   3  11   3        2.79       11.98      9.11 o
   5  11   3        4.07       -7.03      8.72 o
   7  11   3       33.13       40.23     12.37 o
   9  11   3       47.55       73.11      9.77 o
  11  11   3        7.68       17.17      6.21 o
  -8  12   3       26.20       30.59     10.61 o
  -6  12   3       40.24       57.55      7.98 o
  -4  12   3        5.63       12.49      5.89 o
  -2  12   3       42.62       49.87     11.39 o
   0  12   3        1.69        3.58      9.11 o
   2  12   3       73.27       75.65     13.41 o
   4  12   3       19.67       11.13      9.70 o
   6  12   3      154.29      198.30     19.34 o
   8  12   3        1.43        6.05     11.00 o
 -24   0   4       80.24       68.16      8.26 o
 -22   0   4       26.88       30.65      7.33 o
 -20   0   4       72.11       72.27      8.59 o
 -18   0   4       65.31       54.10      6.57 o
 -16   0   4      119.07      117.44      7.44 o
 -14   0   4      554.17      596.42     15.07 o
 -12   0   4      896.89      774.64     16.94 o
 -10   0   4      421.16      408.56     10.28 o
  -8   0   4    14848.13    15736.51    205.59 o
  -6   0   4     1300.42     1264.09     19.84 o
  -4   0   4    75091.95    64354.17    719.93 o
  -2   0   4     1348.14     1677.56     20.38 o
   0   0   4      674.09      826.64     12.77 o
   2   0   4    45383.36    43367.59    566.79 o
   4   0   4    35733.05    35082.64    394.58 o
   6   0   4     2837.11     2791.45     34.53 o
   8   0   4     1255.94     1086.74     16.52 o
  10   0   4     3241.21     3294.96     42.19 o
  12   0   4     2707.31     2677.83     42.36 o
  14   0   4      219.69      249.84      8.92 o
  16   0   4       23.75       29.24      4.83 o
  18   0   4       72.00       64.88      7.46 o
  20   0   4        8.64       17.95      6.82 o
  22   0   4        0.10       -7.08      7.08 o
 -23   1   4        2.36        5.89      4.44 o
 -21   1   4       27.89       23.39      4.36 o
 -19   1   4        0.03       -1.88      3.25 o
 -17   1   4       41.17       32.27      3.90 o
 -15   1   4       72.52       41.26      3.81 o
 -13   1   4        0.46        5.61      2.48 o
 -11   1   4       71.99       80.03      3.62 o
  -9   1   4     3029.28     3240.62     33.02 o
  -7   1   4     1108.56     1163.54     13.42 o
  -5   1   4    10418.23    10447.37     89.22 o
  -3   1   4      721.99      677.22      7.19 o
  -1   1   4      135.33      157.67      2.47 o
   1   1   4     8983.82     9063.33     72.69 o
   3   1   4     3332.28     3529.60     34.23 o
   5   1   4       24.69       15.80      1.62 o
   7   1   4     1612.66     1772.85     17.99 o
   9   1   4     1431.39     1358.80     15.83 o
  11   1   4      866.80      808.32     13.33 o
  13   1   4        1.37       -2.21      2.47 o
  15   1   4       14.14        6.44      3.01 o
  17   1   4       38.29       35.05      4.04 o
  19   1   4       12.42        8.62      4.60 o
  21   1   4       44.93       59.31      6.56 o
 -24   2   4       22.54       30.62      5.71 o
 -22   2   4       34.00       39.64      7.45 o
 -20   2   4       30.86       30.03      4.31 o
 -18   2   4        2.83        3.56      3.14 o
 -16   2   4       27.92       46.78      5.13 o
 -14   2   4      387.58      327.78      7.80 o
 -12   2   4     1132.72     1097.40     14.72 o
 -10   2   4      164.94      124.53      4.79 o
  -8   2   4       17.01       21.69      2.25 o
  -6   2   4     6525.75     6862.97     64.75 o
  -4   2   4     4775.63     4881.57     39.69 o
  -2   2   4    11499.44    11528.83    116.87 o
   0   2   4    18376.55    18707.27    174.50 o
   2   2   4     1053.56     1064.69     11.71 o
   4   2   4    10773.80    10529.00     97.84 o
   6   2   4     4857.54     4981.59     44.50 o
   8   2   4       20.26        8.65      1.88 o
  10   2   4       36.27       33.85      2.77 o
  12   2   4       36.85       45.48      3.40 o
  14   2   4      125.26      122.98      5.35 o
  16   2   4        3.09        5.29      3.19 o
  18   2   4      183.92      223.58      8.23 o
  20   2   4        1.92        1.87      4.26 o
  22   2   4        1.52        2.44      5.03 o
 -23   3   4       20.00       12.22      5.22 o
 -21   3   4        1.08        2.72      3.90 o
 -19   3   4       16.49       11.29      4.83 o
 -17   3   4       81.59       85.49      4.79 o
 -15   3   4       40.20       54.14      3.81 o
 -13   3   4       86.41       84.00      3.97 o
 -11   3   4       56.94       51.80      3.05 o
  -9   3   4      948.89      923.00     10.34 o
  -7   3   4        5.57       13.01      1.53 o
  -5   3   4       49.99       76.36      2.13 o
  -3   3   4      148.93      178.66      3.83 o
  -1   3   4      614.86      605.46      7.23 o
   1   3   4     2113.89     2256.55     30.49 o
   3   3   4      569.73      673.38      8.48 o
   5   3   4     3287.92     3315.94     36.70 o
   7   3   4      126.79      155.39      3.84 o
   9   3   4      787.32      825.44     10.70 o
  11   3   4      745.27      754.88     10.83 o
  13   3   4       95.12       99.60      6.01 o
  15   3   4        2.66        2.98      3.20 o
  17   3   4       99.47      100.36      5.96 o
  19   3   4       69.86       81.47      5.95 o
  21   3   4        1.47       -4.07      4.07 o
 -22   4   4       21.06       38.01      6.16 o
 -20   4   4       34.45       39.68      5.63 o
 -18   4   4      285.42      325.36      8.51 o
 -16   4   4       65.06       55.61      4.16 o
 -14   4   4       25.55       22.08      3.09 o
 -12   4   4      334.81      349.82      7.15 o
 -10   4   4       16.59       13.40      1.88 o
  -8   4   4       87.84       99.38      3.01 o
  -6   4   4     1611.81     1823.92     16.55 o
  -4   4   4     5060.85     5305.35     62.45 o
  -2   4   4     3272.54     3418.09     36.42 o
   0   4   4      136.51      142.80      4.65 o
   2   4   4        8.34       17.87      2.46 o
   4   4   4     2967.56     2941.99     29.80 o
   6   4   4      299.53      330.76      7.16 o
   8   4   4     1952.37     1913.04     21.77 o
  10   4   4      103.90      118.39      4.31 o
  12   4   4     1100.21     1074.49     15.11 o
  14   4   4      187.52      178.38      6.24 o
  16   4   4        8.87       11.37      3.69 o
  18   4   4       81.18       85.26      5.71 o
  20   4   4        5.26        3.99      4.21 o
 -21   5   4       79.43       88.53      7.75 o
 -19   5   4       18.08       28.17      4.94 o
 -17   5   4      149.01      154.26      7.73 o
 -15   5   4      174.79      189.50      6.57 o
 -13   5   4        4.07        5.08      2.97 o
 -11   5   4      698.75      695.58     10.17 o
  -9   5   4        2.67        0.48      1.82 o
  -7   5   4       53.78       57.89      2.35 o
  -5   5   4      442.92      499.81      9.38 o
  -3   5   4     1518.02     1485.09     15.14 o
  -1   5   4      163.03      206.33      4.36 o
   1   5   4      843.82      922.56     14.49 o
   3   5   4       17.29       23.89      4.01 o
   5   5   4      168.99      196.52      4.83 o
   7   5   4      833.26      853.50     13.40 o
   9   5   4      171.54      173.33      7.43 o
  11   5   4      416.19      380.40      9.59 o
  13   5   4       26.34       32.65      4.39 o
  15   5   4       61.18       63.38      5.60 o
  17   5   4       57.61       58.97      6.21 o
  19   5   4        0.00        4.74      4.97 o
 -20   6   4        6.81        1.53      4.83 o
 -18   6   4       50.05       59.45      7.99 o
 -16   6   4        0.18        0.62      3.69 o
 -14   6   4       55.27       42.34      4.32 o
 -12   6   4     2223.86     2341.23     30.15 o
 -10   6   4        3.56        0.56      2.17 o
  -8   6   4      306.44      301.15      5.41 o
  -6   6   4      301.64      306.64      6.63 o
  -4   6   4     1742.53     1773.04     19.49 o
  -2   6   4      168.89      198.38      4.55 o
   0   6   4       70.20       81.63      4.63 o
   2   6   4       15.19       13.26      1.70 o
   4   6   4      254.23      233.66     12.04 o
   6   6   4      180.96      190.27      7.07 o
   8   6   4        0.86       -0.58      2.71 o
  10   6   4      202.46      204.81      7.30 o
  12   6   4      145.26      141.52      6.55 o
  14   6   4      123.34      126.69      6.82 o
  16   6   4        0.82        0.32      4.34 o
  18   6   4       11.02        8.15      5.80 o
 -19   7   4        6.91        3.31      4.56 o
 -17   7   4        7.32        3.73      5.53 o
 -15   7   4       43.28       32.89      6.50 o
 -13   7   4       11.47        9.46      3.83 o
 -11   7   4      915.99      931.43     15.85 o
  -9   7   4        2.26        1.44      2.03 o
  -7   7   4       39.11       31.10      2.95 o
  -5   7   4      628.99      640.76      9.32 o
  -3   7   4     1102.81     1019.66     13.84 o
  -1   7   4     1341.58     1326.26     16.93 o
   1   7   4      646.09      597.50      9.71 o
   3   7   4        7.42       16.77      3.52 o
   5   7   4      348.47      297.96      7.29 o
   7   7   4      211.19      234.71      9.13 o
   9   7   4        6.71       -2.14      3.50 o
  11   7   4        0.78        2.63      3.56 o
  13   7   4       15.75       17.06      6.92 o
  15   7   4       26.28       27.50      5.86 o
  17   7   4       10.54       22.52      9.91 o
 -18   8   4        2.48        6.66      3.89 o
 -16   8   4        5.44        0.20      3.63 o
 -14   8   4       70.49       65.80      4.89 o
 -12   8   4       67.07       63.33      4.24 o
 -10   8   4        4.23        5.05      3.51 o
  -8   8   4      147.53      146.51      5.33 o
  -6   8   4       57.85       72.37      6.49 o
  -4   8   4     1158.25     1068.64     15.87 o
  -2   8   4      584.33      550.06      9.98 o
   0   8   4      170.09      174.21      8.13 o
   2   8   4      523.79      511.31     10.41 o
   4   8   4      551.30      512.90     10.89 o
   6   8   4       44.69       32.44      3.99 o
   8   8   4       12.78       13.30      3.79 o
  10   8   4       34.32       20.97      7.06 o
  12   8   4        4.92        2.82      4.82 o
  14   8   4       10.37        7.04      5.73 o
  16   8   4        0.06       -1.34      5.58 o
 -17   9   4        8.50        8.66      5.45 o
 -15   9   4        9.84        5.92      4.51 o
 -13   9   4       31.24       23.88      7.47 o
 -11   9   4       21.66       23.77      6.67 o
  -9   9   4      155.30      157.26     14.78 o
  -7   9   4       17.04       14.52      5.15 o
  -5   9   4       64.70       66.58      8.40 o
  -3   9   4      327.65      372.30      8.70 o
  -1   9   4        5.02        2.76      2.88 o
   1   9   4      284.35      280.07      8.48 o
   3   9   4        1.80       -0.73      3.17 o
   5   9   4       73.02       79.07      5.48 o
   7   9   4      101.52      119.44      6.98 o
   9   9   4      322.00      347.01     11.82 o
  11   9   4       10.44       11.70      5.11 o
  13   9   4      117.17      138.69     11.62 o
  15   9   4       12.85        7.08      6.26 o
 -14  10   4       13.22        0.07      7.81 o
 -12  10   4       31.35       21.60     11.23 o
 -10  10   4       37.60       40.44      7.38 o
  -8  10   4       13.28       21.33      6.00 o
  -6  10   4       58.17       58.91      7.08 o
  -4  10   4       68.91       46.46     10.51 o
  -2  10   4       13.53       11.96     14.13 o
   0  10   4       66.66       64.67      6.25 o
   2  10   4        0.03       -2.75      2.75 o
   4  10   4      214.83      213.73     10.19 o
   6  10   4        0.00       -1.68      4.94 o
   8  10   4       65.53       56.54      8.12 o
  10  10   4        0.47       -1.94      6.41 o
  12  10   4        0.00        7.37      6.97 o
 -13  11   4        1.47       -5.82      6.21 o
 -11  11   4       16.01       26.32      7.48 o
  -9  11   4        4.10        5.55      6.22 o
  -7  11   4        0.01       -4.83      5.60 o
  -5  11   4        5.67        4.52      4.98 o
  -3  11   4       12.64       13.90      5.17 o
  -1  11   4       75.97       65.75     11.91 o
   1  11   4      266.04      253.90     19.60 o
   3  11   4       10.69        2.41      8.85 o
   5  11   4       38.45       48.11     12.30 o
   7  11   4       23.44       37.56      5.81 o
   9  11   4       39.92       51.31      7.22 o
  11  11   4       63.46       74.37      9.09 o
  -8  12   4       14.13       14.41      6.40 o
  -6  12   4       34.34       34.65      7.49 o
  -4  12   4        6.08        4.17      8.79 o
  -2  12   4       70.99       92.25     13.74 o
   0  12   4       11.00       -8.53      8.53 o
   2  12   4        4.98        0.65      9.18 o
   4  12   4        8.81        5.99      9.37 o
   6  12   4        0.26        6.12      9.57 o
 -23   1   5        8.07       10.39      4.49 o
 -21   1   5       33.48       24.54      4.26 o
 -19   1   5        1.61       -3.10      3.10 o
 -17   1   5       43.84       35.07      4.03 o
 -15   1   5       33.23       31.97      3.48 o
 -13   1   5      244.47      267.69      8.23 o
 -11   1   5        2.47        0.94      2.04 o
  -9   1   5      268.22      187.33      4.79 o
  -7   1   5     3057.52     2931.66     27.30 o
  -5   1   5        4.28        2.43      1.36 o
  -3   1   5      479.15      438.91      5.35 o
  -1   1   5     7171.46     7542.69     64.69 o
   1   1   5     8217.28     8307.83     71.54 o
   3   1   5     1097.38     1098.48     11.36 o
   5   1   5      190.07      229.97      4.25 o
   7   1   5     1431.67     1421.27     14.18 o
   9   1   5     2316.28     2252.74     21.48 o
  11   1   5        0.59        1.53      2.25 o
  13   1   5        7.52        4.88      2.57 o
  15   1   5       98.57       75.66      4.56 o
  17   1   5       15.41       13.22      3.65 o
  19   1   5        0.84        6.92      4.48 o
  21   1   5        1.02       -4.52      4.62 o
 -24   2   5        0.05       -4.37      4.37 o
 -22   2   5        0.33       -0.68      3.91 o
 -20   2   5       20.43       17.36      3.87 o
 -18   2   5      109.57       90.07      4.92 o
 -16   2   5       18.84       12.48      3.21 o
 -14   2   5      211.12      231.10      6.72 o
 -12   2   5       19.92       28.09      2.96 o
 -10   2   5     1449.84     1496.03     17.76 o
  -8   2   5     4440.74     4489.10     40.66 o
  -6   2   5      805.35      881.87      9.88 o
  -4   2   5       60.38       37.62      1.98 o
  -2   2   5     2976.12     3084.01     32.98 o
   0   2   5     1505.21     1600.34     16.65 o
   2   2   5    15346.60    15639.46    133.44 o
   4   2   5      446.99      461.47      6.85 o
   6   2   5     6992.53     7200.04     63.24 o
   8   2   5      688.46      726.61      9.58 o
  10   2   5       27.98       21.23      2.74 o
  12   2   5        3.29        3.45      2.84 o
  14   2   5      342.64      344.20      8.69 o
  16   2   5       85.09       77.19      5.20 o
  18   2   5       80.39       84.65      5.91 o
  20   2   5       12.81        4.45      4.91 o
 -23   3   5       25.07       21.67      5.27 o
 -21   3   5       19.60       23.65      4.44 o
 -19   3   5       98.06       95.00      5.48 o
 -17   3   5        0.70       -2.83      2.83 o
 -15   3   5       11.94       20.57      3.11 o
 -13   3   5       27.93       26.37      3.35 o
 -11   3   5     2299.45     2363.12     22.46 o
  -9   3   5       91.29       92.37      3.27 o
  -7   3   5      132.46      198.55      3.76 o
  -5   3   5      351.23      341.50      4.41 o
  -3   3   5      539.16      489.69      7.25 o
  -1   3   5      354.60      443.23      6.28 o
   1   3   5     3623.32     3584.13     38.47 o
   3   3   5      244.92      226.80      4.41 o
   5   3   5       32.87       44.56      3.56 o
   7   3   5     1403.53     1295.18     15.65 o
   9   3   5      328.64      325.38      6.24 o
  11   3   5      183.82      198.23      5.53 o
  13   3   5       79.74       79.90      4.53 o
  15   3   5        1.70        0.57      3.29 o
  17   3   5        1.11        4.65      3.79 o
  19   3   5        3.20       -3.18      4.66 o
  21   3   5       15.83       17.50      5.07 o
 -22   4   5       10.56        9.54      4.92 o
 -20   4   5        1.72       -4.10      4.10 o
 -18   4   5      249.82      260.04      8.44 o
 -16   4   5      107.69       90.29      4.70 o
 -14   4   5      204.37      204.30      5.96 o
 -12   4   5      514.44      532.23      8.88 o
 -10   4   5     2336.30     2309.72     27.37 o
  -8   4   5      388.60      379.00      5.65 o
  -6   4   5     1124.51     1114.77     10.93 o
  -4   4   5     1745.85     1949.06     25.40 o
  -2   4   5       20.76       35.63      1.75 o
   0   4   5        4.31        0.03      2.41 o
   2   4   5       46.86       44.87      4.71 o
   4   4   5      840.30      848.40     10.87 o
   6   4   5      288.36      327.96      7.34 o
   8   4   5      225.16      228.27      6.84 o
  10   4   5      214.02      218.98      7.18 o
  12   4   5        7.76        6.68      2.58 o
  14   4   5       19.86       12.37      3.28 o
  16   4   5        8.28        4.74      3.81 o
  18   4   5        0.07       -1.18      3.55 o
  20   4   5        0.00        0.08      4.09 o
 -21   5   5        3.34       -2.30      6.33 o
 -19   5   5       12.50       10.81      4.47 o
 -17   5   5        5.77        3.92      4.08 o
 -15   5   5       34.15       38.59      3.97 o
 -13   5   5      199.43      152.53      7.64 o
 -11   5   5        0.93       -0.25      2.49 o
  -9   5   5     2717.52     2688.05     24.46 o
  -7   5   5      735.21      743.91      9.55 o
  -5   5   5      372.71      341.90      7.64 o
  -3   5   5      359.00      273.51      5.53 o
  -1   5   5     6715.22     6824.41     64.76 o
   1   5   5     1329.34     1462.96     20.97 o
   3   5   5     1617.89     1696.54     18.65 o
   5   5   5      149.06      150.74      4.38 o
   7   5   5      226.70      231.96      6.86 o
   9   5   5      785.99      758.85     14.30 o
  11   5   5      117.85      108.41      5.61 o
  13   5   5       42.30       50.88      4.86 o
  15   5   5       51.04       41.81      5.24 o
  17   5   5       83.99       93.74      7.02 o
  19   5   5        0.06        5.88      4.92 o
 -20   6   5       18.24       18.31      5.62 o
 -18   6   5        0.44        1.71      4.52 o
 -16   6   5        6.58       18.30      4.51 o
 -14   6   5       72.45       61.90      5.21 o
 -12   6   5       85.22       92.03      5.01 o
 -10   6   5     1010.80     1007.39     15.31 o
  -8   6   5        4.72        7.56      2.09 o
  -6   6   5      286.92      280.90      6.64 o
  -4   6   5      943.23      955.84     12.29 o
  -2   6   5     2744.69     2860.30     29.13 o
   0   6   5     1377.97     1392.15     16.99 o
   2   6   5      267.89      285.75      8.01 o
   4   6   5      252.39      225.47      6.04 o
   6   6   5        6.26        3.44      2.61 o
   8   6   5     1091.43     1065.90     16.70 o
  10   6   5       53.65       56.39      4.59 o
  12   6   5        0.05       -2.04      3.29 o
  14   6   5       13.09        7.40      4.80 o
  16   6   5        9.70        6.33      4.65 o
  18   6   5        1.01       -0.68      4.89 o
 -19   7   5        0.55       -4.45      4.45 o
 -17   7   5        1.59        6.42      4.43 o
 -15   7   5       89.60       86.66      5.97 o
 -13   7   5        0.33       -1.06      3.35 o
 -11   7   5       98.59       97.40      7.61 o
  -9   7   5        4.35       -1.14      4.06 o
  -7   7   5     1556.15     1519.24     22.38 o
  -5   7   5       97.43       80.52      3.62 o
  -3   7   5     2763.59     2705.55     31.06 o
  -1   7   5      496.66      480.93      8.60 o
   1   7   5      374.04      356.66      8.60 o
   3   7   5       92.31       98.12      4.68 o
   5   7   5     1009.74      952.41     14.69 o
   7   7   5       80.08       63.99      4.38 o
   9   7   5        1.44        4.35      3.62 o
  11   7   5        0.66       -4.26      4.26 o
  13   7   5       14.98        9.83      4.66 o
  15   7   5       18.62       15.85      5.44 o
  17   7   5        0.75        8.86      5.49 o
 -18   8   5        1.43       -2.14      3.93 o
 -16   8   5      118.12      124.34     12.81 o
 -14   8   5       32.57       30.61      4.14 o
 -12   8   5       57.86       55.03      3.66 o
 -10   8   5       44.67       47.16      4.96 o
  -8   8   5       12.20        7.47      3.70 o
  -6   8   5      344.04      332.10      9.67 o
  -4   8   5      234.95      221.58      9.87 o
  -2   8   5     1344.02     1342.77     22.71 o
   0   8   5      612.26      624.10     11.72 o
   2   8   5      248.17      234.02      6.98 o
   4   8   5        0.25       -0.55      2.79 o
   6   8   5      233.93      224.60      7.69 o
   8   8   5      178.96      164.80      7.20 o
  10   8   5       25.47       31.91      4.83 o
  12   8   5        9.10       13.13      5.35 o
  14   8   5       19.12       12.93      5.99 o
  16   8   5        1.21       -0.57      5.81 o
 -17   9   5       26.54       27.41      5.38 o
 -15   9   5        2.64        3.18      6.95 o
 -13   9   5       57.94       76.33      9.08 o
 -11   9   5        0.59       -1.19      5.34 o
  -9   9   5        0.26        5.23      5.15 o
  -7   9   5       15.82       15.53      2.65 o
  -5   9   5      112.38      110.14      4.55 o
  -3   9   5       16.62       12.51      3.89 o
  -1   9   5        1.45       -3.04      3.04 o
   1   9   5      103.57      109.33      5.81 o
   3   9   5       68.30       53.92      5.20 o
   5   9   5        0.89        1.27      3.63 o
   7   9   5      115.68      112.90      8.24 o
   9   9   5        0.53       -0.57      4.03 o
  11   9   5       43.17       45.03      6.13 o
  13   9   5        1.80       -4.98      4.98 o
  15   9   5        3.57        1.27      5.81 o
 -14  10   5       93.99      127.66     16.70 o
 -12  10   5       47.32       65.29     10.32 o
 -10  10   5       24.58       26.88      7.05 o
  -8  10   5       90.74       89.15     18.42 o
  -6  10   5       49.31       62.06      7.88 o
  -4  10   5      144.04      139.08      9.05 o
  -2  10   5        1.81        2.02      2.45 o
   0  10   5        4.90        8.09      4.13 o
   2  10   5       10.70        7.91      4.90 o
   4  10   5      100.63      131.22      8.95 o
   6  10   5      105.99      115.55      9.44 o
   8  10   5       31.74       26.42      7.34 o
  10  10   5       19.40       25.32      7.56 o
  12  10   5      137.95      168.02     13.12 o
 -13  11   5       22.36        8.23      7.07 o
 -11  11   5       13.08        9.13      7.94 o
  -9  11   5        0.11       -5.32      5.32 o
  -7  11   5       24.65       25.93      6.40 o
  -5  11   5        0.02        4.18      5.50 o
  -3  11   5       62.38       50.00     11.07 o
  -1  11   5       28.12       40.95     10.94 o
   1  11   5        0.02       -0.98      8.85 o
   3  11   5        3.56       17.25     10.48 o
   5  11   5       10.11        0.15      4.82 o
   7  11   5       45.75       52.42      7.26 o
   9  11   5       17.83       19.04      9.28 o
  -8  12   5        5.72       -2.93      5.93 o
  -6  12   5       41.27       21.81     11.00 o
  -4  12   5        1.77       10.29      8.98 o
  -2  12   5      158.91      167.77     17.06 o
   0  12   5       14.92       18.42     10.55 o
   2  12   5        9.73       15.17     10.16 o
   4  12   5        0.06       14.78     10.48 o
   6  12   5        7.53        4.56     10.68 o
 -24   0   6       70.96      104.86      9.68 o
 -22   0   6        5.87       -0.02      5.97 o
 -20   0   6        1.00        3.81      5.75 o
 -18   0   6      111.62       82.38      7.24 o
 -16   0   6        1.29       -0.15      3.67 o
 -14   0   6      184.14      158.69     13.30 o
 -12   0   6       89.08       93.48      5.86 o
 -10   0   6       10.90       16.55      3.26 o
  -8   0   6    11802.71    12233.35    161.32 o
  -6   0   6      460.00      434.16      9.54 o
  -4   0   6      651.19      741.05     12.45 o
  -2   0   6     1213.84     1294.59     30.63 o
   0   0   6    21292.38    22428.14    289.66 o
   2   0   6      308.86      459.01      9.15 o
   4   0   6     2475.08     2969.77     42.17 o
   6   0   6     2991.12     2895.43     36.34 o
   8   0   6      253.75      248.04      7.27 o
  10   0   6      364.15      382.42     12.95 o
  12   0   6     1721.88     1657.49     25.53 o
  14   0   6       37.77       23.52      6.16 o
  16   0   6       80.20       70.57      7.16 o
  18   0   6       90.78      109.83     14.35 o
  20   0   6        6.10       -3.24      7.13 o
 -23   1   6       87.14       89.94      6.36 o
 -21   1   6       50.45       56.32      5.57 o
 -19   1   6       91.53       79.97      5.42 o
 -17   1   6       22.30       15.74      3.53 o
 -15   1   6       94.36       61.59      4.42 o
 -13   1   6        2.82        5.26      2.51 o
 -11   1   6      451.57      487.18     10.42 o
  -9   1   6     1490.88     1509.96     17.56 o
  -7   1   6        1.82        3.79      1.47 o
  -5   1   6      486.44      560.58      7.57 o
  -3   1   6     1114.44     1246.87     12.43 o
  -1   1   6     2213.02     2514.78     22.80 o
   1   1   6      861.93      951.28     10.09 o
   3   1   6     8760.16     9758.73     90.85 o
   5   1   6     8067.78     8657.85     75.31 o
   7   1   6     2570.57     2495.17     22.87 o
   9   1   6        3.15        9.06      2.15 o
  11   1   6     1543.07     1457.38     16.12 o
  13   1   6      196.94      210.70      6.42 o
  15   1   6        3.64       -2.67      2.67 o
  17   1   6       67.60       71.23      7.20 o
  19   1   6      100.75      118.74      7.45 o
  21   1   6       19.42       26.01      6.43 o
 -24   2   6       37.58       41.48      6.64 o
 -22   2   6        3.22        1.59      3.89 o
 -20   2   6       28.22       24.92      4.05 o
 -18   2   6        6.57        3.32      3.45 o
 -16   2   6      490.59      499.99     10.30 o
 -14   2   6        0.34       -1.85      2.63 o
 -12   2   6      499.61      551.42      9.56 o
 -10   2   6       86.70      118.86      5.85 o
  -8   2   6     5151.57     5326.72     51.89 o
  -6   2   6     1226.08     1279.57     13.30 o
  -4   2   6    15484.77    16747.50    141.88 o
  -2   2   6     1742.76     1882.46     21.31 o
   0   2   6     3475.53     3398.52     33.43 o
   2   2   6    12763.20    13300.47    151.24 o
   4   2   6     2493.29     2705.17     27.68 o
   6   2   6      183.00      156.12      4.53 o
   8   2   6     1314.87     1267.96     14.53 o
  10   2   6     2026.70     2070.29     22.11 o
  12   2   6      805.57      807.56     11.88 o
  14   2   6       94.25       91.44      5.20 o
  16   2   6        5.23       11.37      3.83 o
  18   2   6       15.08       16.02      4.61 o
  20   2   6        0.09       -4.41      4.41 o
 -23   3   6       13.52        9.20      7.19 o
 -21   3   6       11.47       13.21      4.12 o
 -19   3   6       44.91       43.85      4.45 o
 -17   3   6       79.47       89.92      4.90 o
 -15   3   6      129.31      109.95      4.73 o
 -13   3   6      651.99      610.61      9.81 o
 -11   3   6       81.54       80.63      3.37 o
  -9   3   6      428.54      407.63      6.18 o
  -7   3   6      844.21      796.73      9.73 o
  -5   3   6     1214.62     1347.38     12.48 o
  -3   3   6     2536.51     2813.71     30.92 o
  -1   3   6      188.46      203.07      4.03 o
   1   3   6      682.45      729.13      9.74 o
   3   3   6     1187.36     1316.52     15.00 o
   5   3   6      254.69      233.65      6.02 o
   7   3   6      706.80      742.36     10.71 o
   9   3   6     1435.60     1506.91     18.71 o
  11   3   6      107.57      123.99      4.98 o
  13   3   6        1.76       -1.43      2.75 o
  15   3   6       70.11       71.95      4.89 o
  17   3   6       10.78        6.82      3.81 o
  19   3   6       57.38       67.54      5.84 o
 -22   4   6        2.04        4.91      5.62 o
 -20   4   6        0.80       -2.21      3.75 o
 -18   4   6        5.44        3.41      3.66 o
 -16   4   6      317.13      304.73      8.37 o
 -14   4   6       18.75       18.97      3.04 o
 -12   4   6     1671.45     1691.11     19.03 o
 -10   4   6      272.43      242.04      5.15 o
  -8   4   6       78.25       87.28      2.90 o
  -6   4   6      792.16      752.03      8.70 o
  -4   4   6      338.81      309.80      7.05 o
  -2   4   6       29.73       18.61      1.62 o
   0   4   6     8494.60     8570.13    115.21 o
   2   4   6      239.15      177.37      4.00 o
   4   4   6      832.28      794.44     10.56 o
   6   4   6      187.21      207.96     15.57 o
   8   4   6     1766.81     1695.72     22.73 o
  10   4   6        0.11        0.15      2.89 o
  12   4   6       35.93       37.48      4.33 o
  14   4   6       24.25       28.36      4.56 o
  16   4   6       94.47       94.52      6.77 o
  18   4   6        3.25        6.70      4.79 o
  20   4   6       16.57       19.22      5.83 o
 -21   5   6       31.55       39.46      8.57 o
 -19   5   6        0.46       11.60      5.06 o
 -17   5   6      118.10      129.00      6.12 o
 -15   5   6       18.50       18.27      3.58 o
 -13   5   6       23.92       25.81      3.44 o
 -11   5   6       90.51      110.06      4.02 o
  -9   5   6       17.46       23.03      2.40 o
  -7   5   6      372.61      348.18      8.56 o
  -5   5   6       78.89       94.32      4.38 o
  -3   5   6     1129.93     1187.79     13.84 o
  -1   5   6     1959.75     2085.79     28.14 o
   1   5   6     2170.83     2288.48     35.66 o
   3   5   6      987.43      883.26     11.21 o
   5   5   6       81.14       81.77      4.13 o
   7   5   6      921.61      902.50     14.49 o
   9   5   6       44.60       48.61      5.07 o
  11   5   6       86.28       94.82      6.56 o
  13   5   6       57.84       56.34      5.21 o
  15   5   6       12.91        9.80      4.50 o
  17   5   6        2.20       -3.34      4.43 o
  19   5   6        8.15        5.00      5.29 o
 -22   6   6        3.40        3.27      7.64 o
 -20   6   6       30.52       40.71      6.32 o
 -18   6   6      196.34      213.67     13.01 o
 -16   6   6       15.56       11.75      4.41 o
 -14   6   6       13.22       13.91      3.67 o
 -12   6   6      308.28      298.10      8.44 o
 -10   6   6      353.07      318.47      6.37 o
  -8   6   6      766.36      749.68     13.97 o
  -6   6   6     1611.27     1482.43     40.17 o
  -4   6   6       55.71       53.16      3.39 o
  -2   6   6       29.53       28.31      2.32 o
   0   6   6      113.08       97.32      4.94 o
   2   6   6     2870.99     2770.33     42.76 o
   4   6   6       71.67       54.83      3.53 o
   6   6   6      458.17      433.79      9.35 o
   8   6   6      703.84      669.40     12.60 o
  10   6   6      287.61      287.92      8.76 o
  12   6   6        2.31       -4.15      4.15 o
  14   6   6       13.82       11.51      4.36 o
  16   6   6        0.95       -2.25      5.48 o
  18   6   6       19.54       21.77      6.85 o
 -19   7   6        1.20       -3.11      4.40 o
 -17   7   6       20.84       20.12      4.90 o
 -15   7   6       34.04       29.11      4.71 o
 -13   7   6        0.77       -3.20      3.20 o
 -11   7   6       55.59       53.35      3.66 o
  -9   7   6      546.87      566.39     12.26 o
  -7   7   6      402.07      398.81      9.74 o
  -5   7   6        2.37       -1.72      2.62 o
  -3   7   6     1909.45     1755.35     24.59 o
  -1   7   6      905.04      877.34     18.92 o
   1   7   6       71.20       95.77      6.37 o
   3   7   6      536.70      522.26     10.30 o
   5   7   6      189.45      195.07      6.21 o
   7   7   6       89.81       81.22      4.77 o
   9   7   6      192.88      203.75     12.02 o
  11   7   6      191.48      191.27      8.52 o
  13   7   6      147.10      173.30     10.71 o
  15   7   6        2.56        3.37      5.39 o
  17   7   6       43.46       35.17      6.50 o
 -18   8   6       26.24       40.99      5.69 o
 -16   8   6       22.64       23.79      4.49 o
 -14   8   6        0.27        1.54      3.06 o
 -12   8   6       39.97       41.20     11.86 o
 -10   8   6       99.76       84.40      6.14 o
  -8   8   6      129.63      144.42      7.21 o
  -6   8   6       11.48       12.22      3.83 o
  -4   8   6       44.37       36.21      4.23 o
  -2   8   6     1051.37     1009.10     16.36 o
   0   8   6     2373.68     2298.58     30.97 o
   2   8   6      144.47      146.17      5.37 o
   4   8   6       79.69       78.69      4.82 o
   6   8   6       56.08       49.66      4.75 o
   8   8   6        9.60        3.53      3.53 o
  10   8   6      112.46      125.20      7.02 o
  12   8   6       21.97       19.03      5.09 o
  14   8   6        3.35        4.93      5.55 o
  16   8   6        0.05       -5.86      5.86 o
 -17   9   6       12.76        8.35      4.13 o
 -15   9   6        1.39       -5.73      5.73 o
 -13   9   6       26.81       24.21      4.66 o
 -11   9   6      123.78      146.63      7.46 o
  -9   9   6       31.18       36.65      7.57 o
  -7   9   6       55.21       56.36      4.95 o
  -5   9   6       30.19       35.20      4.27 o
  -3   9   6       70.48       66.10      4.88 o
  -1   9   6      795.47      773.74     15.56 o
   1   9   6      266.02      262.10     11.98 o
   3   9   6        1.54        9.43      5.22 o
   5   9   6       31.40       32.67      6.87 o
   7   9   6       56.82       62.10      8.29 o
   9   9   6        9.61       22.23      7.54 o
  11   9   6        3.49        2.59      4.83 o
  13   9   6       11.48       -0.80      5.39 o
 -14  10   6        0.37       -6.04      6.04 o
 -12  10   6        0.34        3.37      6.34 o
 -10  10   6        0.59       10.63      5.96 o
  -8  10   6       18.22       17.70      8.30 o
  -6  10   6        0.62       -0.62      4.57 o
  -4  10   6       31.06       18.36      4.14 o
  -2  10   6       10.66        9.57      4.46 o
   0  10   6        1.15       -4.46      4.46 o
   2  10   6       45.29       37.88      6.38 o
   4  10   6       22.73       11.53      6.47 o
   6  10   6        5.56       -5.70      5.70 o
   8  10   6       74.20       59.75      8.80 o
  10  10   6        1.27        3.64      7.03 o
  12  10   6       34.18       42.98     13.51 o
 -13  11   6        4.66       -0.59     11.62 o
 -11  11   6        9.50        0.21      6.07 o
  -9  11   6        3.12        7.12      6.15 o
  -7  11   6        1.40       10.20      5.73 o
  -5  11   6       20.08       14.71      8.79 o
  -3  11   6        6.95       16.73      9.64 o
  -1  11   6       73.06       89.39     13.87 o
   1  11   6      245.67      244.97      9.78 o
   3  11   6       10.11        8.41      5.42 o
   5  11   6       33.27       30.45     10.19 o
   7  11   6       47.43       67.40      8.50 o
   9  11   6      121.85      127.13     11.07 o
  -8  12   6        0.87       10.87      9.57 o
  -6  12   6       41.64       41.34     12.37 o
  -4  12   6        9.54        6.25      9.64 o
  -2  12   6       18.35        7.10      9.90 o
   0  12   6        0.08       -3.19      8.85 o
   2  12   6       26.76       37.11     12.17 o
   4  12   6        8.02       -2.93     10.22 o
 -23   1   7        1.32       -4.00      4.00 o
 -21   1   7       11.41        8.88      4.15 o
 -19   1   7       19.73       25.18      4.11 o
 -17   1   7      129.82      129.64      5.79 o
 -15   1   7       14.94       25.44      3.44 o
 -13   1   7       11.09       12.57      2.84 o
 -11   1   7      119.88      106.36      5.04 o
  -9   1   7      766.80      718.64     23.78 o
  -7   1   7     2847.66     2904.18     27.41 o
  -5   1   7      718.94      756.06      9.68 o
  -3   1   7      883.40      955.64     10.20 o
  -1   1   7      161.67      136.69      3.18 o
   1   1   7     8347.26     8835.93     76.51 o
   3   1   7     1669.80     1543.09     16.91 o
   5   1   7     2897.11     2796.06     26.73 o
   7   1   7       87.94      106.93      3.72 o
   9   1   7      414.48      459.54      7.45 o
  11   1   7      849.10      839.94     12.29 o
  13   1   7      108.60      110.12      4.90 o
  15   1   7        0.40       -0.12      3.08 o
  17   1   7        0.43        0.61      4.02 o
  19   1   7       12.80       16.08      5.20 o
 -24   2   7       30.47       28.46      5.39 o
 -22   2   7        2.34       -1.24      4.43 o
 -20   2   7       10.10        7.39      3.50 o
 -18   2   7      261.56      273.92      8.44 o
 -16   2   7       84.08       74.77      4.82 o
 -14   2   7      887.50      801.32     13.54 o
 -12   2   7      755.00      705.93     11.25 o
 -10   2   7      608.92      624.65     12.34 o
  -8   2   7      330.91      385.93      6.92 o
  -6   2   7     1050.22     1130.94     13.95 o
  -4   2   7     2088.41     2382.06     22.24 o
  -2   2   7     2930.67     3332.82     40.66 o
   0   2   7       12.87       14.09      1.60 o
   2   2   7        3.60        0.96      1.12 o
   4   2   7      400.76      454.50      6.98 o
   6   2   7       47.10       63.40      2.89 o
   8   2   7      971.94      963.55     12.38 o
  10   2   7      106.39      106.55      4.28 o
  12   2   7      190.28      186.49      5.86 o
  14   2   7       25.58       18.99      3.79 o
  16   2   7       58.38       68.14      5.31 o
  18   2   7       61.13       63.35      6.15 o
  20   2   7        2.58        0.89      4.92 o
 -23   3   7        0.31       -4.17      4.29 o
 -21   3   7        1.03        5.50      4.02 o
 -19   3   7        2.75       -1.58      3.33 o
 -17   3   7      182.59      189.15      6.33 o
 -15   3   7       97.04      105.03      4.72 o
 -13   3   7      528.61      486.26     10.92 o
 -11   3   7      453.64      427.06      7.49 o
  -9   3   7       26.17       41.42      2.80 o
  -7   3   7     5598.02     5897.73     62.38 o
  -5   3   7     6435.84     7184.91     90.34 o
  -3   3   7     4766.31     4893.79     54.38 o
  -1   3   7     9688.78    10505.17    107.59 o
   1   3   7     8741.05     9096.71     93.77 o
   3   3   7     3728.78     3904.95     42.58 o
   5   3   7       69.16       95.22      3.75 o
   7   3   7      616.56      640.54      9.96 o
   9   3   7      619.52      609.34     12.59 o
  11   3   7      113.37       99.44      6.11 o
  13   3   7      249.90      286.39     12.67 o
  15   3   7        2.20       -1.15      3.98 o
  17   3   7        6.14        4.36      4.57 o
  19   3   7        7.35        9.86      5.45 o
 -22   4   7        9.66        6.10      5.58 o
 -20   4   7        1.24       -3.69      3.69 o
 -18   4   7        0.07       -3.20      3.32 o
 -16   4   7       67.19       69.38      4.79 o
 -14   4   7        8.48       -2.82      2.82 o
 -12   4   7       35.04       42.55      3.29 o
 -10   4   7      730.48      704.41     10.66 o
  -8   4   7      121.90      126.62      3.95 o
  -6   4   7      837.03      843.74     21.18 o
  -4   4   7     1288.68     1334.62     16.81 o
  -2   4   7        1.35        4.75      1.69 o
   0   4   7      353.42      398.60      6.36 o
   2   4   7     3298.52     3450.48     37.89 o
   4   4   7       12.55        6.89      2.45 o
   6   4   7      165.26      164.32      5.86 o
   8   4   7       96.95       85.26      4.79 o
  10   4   7       31.27       30.21      3.85 o
  12   4   7        0.16       -1.92      3.28 o
  14   4   7       19.08       20.45      4.66 o
  16   4   7       25.06       21.71      5.04 o
  18   4   7        0.05       -4.06      5.18 o
 -21   5   7        8.18        4.72      5.39 o
 -19   5   7        4.94        7.31      4.97 o
 -17   5   7        0.03       -0.51      3.63 o
 -15   5   7      100.12      101.76      5.18 o
 -13   5   7        3.00        1.77      2.89 o
 -11   5   7      376.10      383.91      7.08 o
  -9   5   7       94.12      105.34      3.52 o
  -7   5   7        6.05        5.31      1.82 o
  -5   5   7       55.24       68.95      3.94 o
  -3   5   7      167.71      159.70      4.64 o
  -1   5   7       42.46       33.52      4.18 o
   1   5   7       38.93       57.31      5.60 o
   3   5   7       38.13       39.64      3.97 o
   5   5   7     2004.90     1933.20     24.68 o
   7   5   7       94.52       86.43      4.79 o
   9   5   7       14.26       20.99      3.71 o
  11   5   7      247.35      249.62      8.36 o
  13   5   7       53.18       62.07      5.54 o
  15   5   7       23.61       15.89      4.99 o
  17   5   7        4.56        4.90      4.95 o
  19   5   7        5.18        2.11      5.26 o
 -20   6   7       12.84       10.14      5.48 o
 -18   6   7        2.14       -3.27      4.44 o
 -16   6   7       40.96       48.32      5.54 o
 -14   6   7      104.74       96.91      5.49 o
 -12   6   7        0.57        2.24      3.04 o
 -10   6   7      355.25      330.51     13.22 o
  -8   6   7      773.49      759.52     14.42 o
  -6   6   7     1337.10     1298.51     20.04 o
  -4   6   7     1915.30     1914.38     23.88 o
  -2   6   7     2945.89     2769.15     31.36 o
   0   6   7      124.92      112.47      7.92 o
   2   6   7      427.98      407.57     12.54 o
   4   6   7     1962.21     1972.92     27.71 o
   6   6   7        2.08        2.73      3.65 o
   8   6   7      229.50      242.04     11.61 o
  10   6   7      108.36       90.26      5.62 o
  12   6   7       25.58       29.72      4.66 o
  14   6   7       55.29       54.32      5.88 o
  16   6   7        4.41        6.13      4.75 o
  18   6   7        0.01       -0.26      5.01 o
 -19   7   7        0.26       -4.46      4.46 o
 -17   7   7       25.23       27.30      7.13 o
 -15   7   7       36.68       40.09      5.44 o
 -13   7   7      106.70       95.32      9.76 o
 -11   7   7       37.42       35.64      4.62 o
  -9   7   7       48.82       65.59      4.99 o
  -7   7   7        5.59        7.91      3.35 o
  -5   7   7      987.11      952.69     14.56 o
  -3   7   7       24.73       33.16      3.63 o
  -1   7   7      459.11      463.60      9.28 o
   1   7   7        4.02        4.74      4.18 o
   3   7   7        0.10       -3.85      3.85 o
   5   7   7      280.42      260.50      7.79 o
   7   7   7      103.06       99.28      5.27 o
   9   7   7      185.90      191.84      7.42 o
  11   7   7       36.41       28.89      4.65 o
  13   7   7        4.16       -3.31      4.20 o
  15   7   7        1.04        2.01      4.90 o
  17   7   7       10.79       11.16      5.85 o
 -18   8   7       10.69        0.47      4.17 o
 -16   8   7       27.56       30.79      4.55 o
 -14   8   7       70.87       58.56      6.56 o
 -12   8   7       13.57        8.84      4.40 o
 -10   8   7      115.98      121.57      7.25 o
  -8   8   7        6.36        9.57      4.01 o
  -6   8   7      175.76      155.65     11.47 o
  -4   8   7        0.06       -3.33      3.33 o
  -2   8   7        4.37        8.95      2.95 o
   0   8   7        4.14        7.76      4.41 o
   2   8   7      274.71      285.25     10.69 o
   4   8   7      261.82      278.47     11.15 o
   6   8   7       17.53        8.97      4.26 o
   8   8   7        0.56       -1.74      3.33 o
  10   8   7       85.78       84.97      6.48 o
  12   8   7       33.99       28.98      5.38 o
  14   8   7        0.18       14.81      6.08 o
 -17   9   7        0.06       -4.36      4.51 o
 -15   9   7       16.86       14.49      5.15 o
 -13   9   7       17.55       15.61      7.29 o
 -11   9   7       99.68       99.39      6.91 o
  -9   9   7        0.39       -3.99      3.99 o
  -7   9   7      112.94      113.56      6.41 o
  -5   9   7       16.91       20.51      4.05 o
  -3   9   7       93.75       98.64      8.24 o
  -1   9   7      168.80      189.85     10.73 o
   1   9   7      159.11      148.67     22.36 o
   3   9   7       17.69       10.81      5.97 o
   5   9   7       53.40       57.22      8.29 o
   7   9   7       47.35       49.76     11.52 o
   9   9   7       12.22       17.92      7.82 o
  11   9   7        2.42       11.05      8.15 o
  13   9   7        1.03        2.90      7.75 o
 -14  10   7       14.41       22.97      7.75 o
 -12  10   7       94.95       77.78      9.52 o
 -10  10   7       67.99       86.55      5.58 o
  -8  10   7      130.29      133.69      6.76 o
  -6  10   7        3.54        1.66      3.86 o
  -4  10   7      124.08      130.33     20.93 o
  -2  10   7       14.73       11.27      5.28 o
   0  10   7        0.02       -3.31      5.17 o
   2  10   7      466.31      523.04     33.89 o
   4  10   7      253.35      249.70     13.45 o
   6  10   7        5.98       -1.34      6.14 o
   8  10   7        0.45       -5.86      5.86 o
  10  10   7      101.39      115.49     11.65 o
 -11  11   7        0.95        3.19      6.18 o
  -9  11   7        1.15        3.02      5.97 o
  -7  11   7        1.50       -0.59      9.44 o
  -5  11   7       16.23       25.85     11.07 o
  -3  11   7        0.70        7.23      9.50 o
  -1  11   7       25.56       30.75      6.38 o
   1  11   7       51.21       44.42      6.72 o
   3  11   7       39.81       31.62      6.80 o
   5  11   7        4.45        1.46      5.95 o
   7  11   7        0.89        5.86      6.53 o
   9  11   7        8.72       12.49      7.64 o
  -8  12   7       15.73       24.15     10.94 o
  -6  12   7       33.30       40.23     12.11 o
  -4  12   7        4.08       -6.58      9.37 o
  -2  12   7        0.28        5.66     10.35 o
   0  12   7        1.58       -8.72      8.72 o
   2  12   7       55.45       38.87     13.02 o
   4  12   7        8.69        5.67      5.44 o
 -24   0   8       14.90        4.62      7.03 o
 -22   0   8        1.48        9.66      6.32 o
 -20   0   8       10.50       11.22      5.70 o
 -18   0   8        2.28        2.49      4.50 o
 -16   0   8       16.55       14.28      4.79 o
 -14   0   8      217.55      196.42      9.02 o
 -12   0   8     3355.43     3270.60     53.50 o
 -10   0   8        4.70       11.81      3.45 o
  -8   0   8     1772.91     1789.21     28.54 o
  -6   0   8     1237.57     1226.15     17.54 o
  -4   0   8     1643.90     1610.27     28.60 o
  -2   0   8     6561.06     6695.84     89.66 o
   0   0   8     7596.26     7908.77    105.07 o
   2   0   8     1216.84     1135.49     18.89 o
   4   0   8     1244.15     1453.02     23.66 o
   6   0   8     1258.82     1071.66     19.63 o
   8   0   8      193.45      245.76      7.63 o
  10   0   8      155.77      145.19      9.45 o
  12   0   8      202.85      198.79      9.55 o
  14   0   8      226.73      240.10     23.75 o
  16   0   8        9.80        7.79      5.32 o
  18   0   8       28.61       12.96     10.77 o
  20   0   8        0.63        0.08      7.52 o
 -23   1   8       51.10       59.35      5.76 o
 -21   1   8        9.52       17.81      4.61 o
 -19   1   8        3.70        7.57      3.69 o
 -17   1   8       59.69       47.64      4.36 o
 -15   1   8       36.32       26.00      3.37 o
 -13   1   8      500.27      501.15      9.55 o
 -11   1   8      508.82      500.13     12.74 o
  -9   1   8       41.85       34.42      2.54 o
  -7   1   8       40.34       34.22      2.29 o
  -5   1   8     4132.33     4432.27     55.77 o
  -3   1   8     2915.08     3122.41     28.64 o
  -1   1   8      127.63      145.28      3.27 o
   1   1   8      389.29      489.57      7.13 o
   3   1   8     2587.79     2888.51     29.51 o
   5   1   8       21.64       22.15      2.40 o
   7   1   8      695.26      727.54     10.12 o
   9   1   8      213.39      228.43      6.04 o
  11   1   8        5.96        3.60      2.66 o
  13   1   8      114.05      109.96      4.98 o
  15   1   8        8.84        9.27      4.02 o
  17   1   8        0.24       -3.89      3.89 o
  19   1   8        5.59        5.59      5.13 o
 -24   2   8        0.06       -0.24      4.88 o
 -22   2   8        0.12       -1.16      3.81 o
 -20   2   8        4.65        2.08      3.49 o
 -18   2   8       36.21       24.06      4.13 o
 -16   2   8      397.24      416.93      9.71 o
 -14   2   8       10.13       18.17      3.30 o
 -12   2   8      976.31      957.23     13.88 o
 -10   2   8     2997.45     2816.40     27.84 o
  -8   2   8      829.83      765.29      9.87 o
  -6   2   8      776.92     1051.49     11.73 o
  -4   2   8     2380.55     2468.16     23.20 o
  -2   2   8    16557.44    17251.37    466.18 o
   0   2   8      975.90     1038.89     14.10 o
   2   2   8      401.59      404.12     17.36 o
   4   2   8     2491.22     2302.44     28.58 o
   6   2   8     5547.81     5568.06     50.60 o
   8   2   8      140.45      149.20      5.28 o
  10   2   8       80.10       94.22      7.81 o
  12   2   8      444.59      471.31     14.40 o
  14   2   8       81.63       85.12      5.22 o
  16   2   8        1.10        0.01      3.55 o
  18   2   8        5.47        1.56      7.27 o
  20   2   8       13.89       16.51      7.34 o
 -23   3   8        0.31       -5.14      5.14 o
 -21   3   8       31.69       25.76      4.95 o
 -19   3   8        0.69       -3.41      3.41 o
 -17   3   8      200.38      186.47      6.91 o
 -15   3   8      427.33      363.86      8.06 o
 -13   3   8      526.99      493.15     14.61 o
 -11   3   8        7.56        7.89      2.15 o
  -9   3   8       70.65       63.86      3.68 o
  -7   3   8      434.27      396.08      5.65 o
  -5   3   8       22.89       47.45      2.90 o
  -3   3   8     3306.65     3422.34     42.49 o
  -1   3   8      367.61      299.64      5.87 o
   1   3   8     1822.20     1948.68     22.96 o
   3   3   8       48.02       75.46      4.12 o
   5   3   8     1326.78     1457.85     18.72 o
   7   3   8        0.11       -2.65      2.65 o
   9   3   8      495.34      540.01     11.19 o
  11   3   8        3.08        2.20      3.38 o
  13   3   8       21.17       22.00      4.53 o
  15   3   8       17.50       15.62      4.73 o
  17   3   8       29.63       27.14      5.55 o
  19   3   8        0.09        6.44      6.86 o
 -22   4   8       10.79       11.85      5.76 o
 -20   4   8        0.21       -1.85      3.73 o
 -18   4   8       26.16       24.81      4.25 o
 -16   4   8       41.98       43.91      4.26 o
 -14   4   8        0.09       -0.99      2.84 o
 -12   4   8      312.80      289.36      9.24 o
 -10   4   8        1.73        3.21      2.07 o
  -8   4   8      539.36      565.71      8.00 o
  -6   4   8      123.31      151.35      6.48 o
  -4   4   8      183.17      188.95      5.92 o
  -2   4   8      426.67      438.56      7.34 o
   0   4   8      310.05      350.58      7.90 o
   2   4   8      531.38      560.52      8.92 o
   4   4   8     1720.77     1675.43     21.08 o
   6   4   8     1341.58     1269.21     18.26 o
   8   4   8      267.35      255.65      9.99 o
  10   4   8       63.03       57.39      4.68 o
  12   4   8       80.94       79.16      6.75 o
  14   4   8      119.32      115.03      7.00 o
  16   4   8       13.70        4.11      4.52 o
  18   4   8        0.54       -4.79      4.79 o
 -21   5   8        0.43       -4.85      4.85 o
 -19   5   8        2.77        1.84      4.18 o
 -17   5   8        1.11       -2.85      3.68 o
 -15   5   8       12.43       12.64      3.79 o
 -13   5   8      150.53      134.20      5.84 o
 -11   5   8        5.09        5.85      2.51 o
  -9   5   8      583.00      584.60      9.78 o
  -7   5   8       12.32       15.72      3.23 o
  -5   5   8      126.53      145.48      5.77 o
  -3   5   8       31.07       38.95      3.36 o
  -1   5   8     1965.58     1813.34     21.56 o
   1   5   8        1.86       -3.28      3.28 o
   3   5   8     1928.01     1910.74     26.78 o
   5   5   8      142.99      136.04      6.50 o
   7   5   8      203.86      189.79      6.65 o
   9   5   8       27.18       23.11      3.78 o
  11   5   8       27.50       35.81      4.67 o
  13   5   8       64.21       63.56      5.81 o
  15   5   8       10.06        7.49      4.89 o
  17   5   8       19.94       23.10      5.79 o
 -20   6   8        0.73       -5.11      5.11 o
 -18   6   8       32.20       25.64      5.45 o
 -16   6   8      109.83      113.66      6.31 o
 -14   6   8       22.49       26.42      4.06 o
 -12   6   8       83.26       79.74      4.67 o
 -10   6   8      629.26      612.48     13.24 o
  -8   6   8     1569.93     1447.45     27.96 o
  -6   6   8     1557.18     1456.74     22.02 o
  -4   6   8      205.60      215.29      6.41 o
  -2   6   8       45.01       45.84      3.60 o
   0   6   8     8380.25     8058.69    111.30 o
   2   6   8       35.41       29.74      5.35 o
   4   6   8       77.43       75.45      4.41 o
   6   6   8       24.59       16.58      3.60 o
   8   6   8       11.08        7.80      4.11 o
  10   6   8        1.32        2.66      3.40 o
  12   6   8        1.81       -2.95      3.76 o
  14   6   8       52.39       59.33      6.14 o
  16   6   8        9.31       12.58      5.07 o
 -19   7   8        1.32        6.74      4.90 o
 -17   7   8       16.66       23.42      5.16 o
 -15   7   8        9.22        9.11      3.82 o
 -13   7   8        0.08       -3.93      3.93 o
 -11   7   8        3.12        3.95      3.73 o
  -9   7   8       69.84       68.48      5.18 o
  -7   7   8      770.42      705.81     13.85 o
  -5   7   8       10.41       10.09      3.02 o
  -3   7   8      734.19      679.35     12.51 o
  -1   7   8       11.72        2.55      4.03 o
   1   7   8      676.98      660.80     21.70 o
   3   7   8       58.84       61.38      6.24 o
   5   7   8       57.86       66.08      4.74 o
   7   7   8       52.59       56.47      5.94 o
   9   7   8       65.78       60.23      5.17 o
  11   7   8      235.70      250.90      9.03 o
  13   7   8        4.26       10.91      4.66 o
  15   7   8        2.05       -4.67      4.67 o
 -18   8   8        0.01        4.26      4.03 o
 -16   8   8        0.45       -0.58      4.94 o
 -14   8   8        1.54       -4.24      4.37 o
 -12   8   8       68.36       74.18      6.54 o
 -10   8   8        3.60       -0.90      3.92 o
  -8   8   8      181.90      173.49      8.18 o
  -6   8   8      113.30       97.17      5.17 o
  -4   8   8       96.39      104.02      5.77 o
  -2   8   8       46.29       46.59      3.58 o
   0   8   8        0.14        1.16      4.31 o
   2   8   8      372.59      382.54     13.99 o
   4   8   8        2.00       -4.35      4.35 o
   6   8   8      160.42      142.33     19.21 o
   8   8   8      244.91      236.56      8.81 o
  10   8   8       12.89       13.83      4.60 o
  12   8   8        0.85        6.01      4.63 o
  14   8   8        3.76        6.41      5.16 o
 -17   9   8        4.32        8.05      5.30 o
 -15   9   8        2.26        4.11      4.97 o
 -13   9   8        0.10       -5.91      5.91 o
 -11   9   8       84.37       79.28      6.67 o
  -9   9   8        0.13       -3.82      3.82 o
  -7   9   8        6.37        5.61      4.05 o
  -5   9   8      184.08      194.14      8.16 o
  -3   9   8        1.21        5.95      5.30 o
  -1   9   8      105.49      111.20      9.06 o
   1   9   8        1.52        2.71      5.61 o
   3   9   8       73.95       75.86      8.60 o
   5   9   8      133.10      163.28     25.32 o
   7   9   8       83.38       79.71      9.63 o
   9   9   8       19.53       11.54     23.34 o
  11   9   8       29.18       32.33     12.56 o
  13   9   8       19.78       22.69      9.45 o
 -14  10   8        5.14        2.94      4.14 o
 -12  10   8        5.44        9.45      4.44 o
 -10  10   8       42.96       52.41      5.59 o
  -8  10   8       37.09       39.56      5.06 o
  -6  10   8        8.89       10.86      6.35 o
  -4  10   8        0.06       -4.83      4.83 o
  -2  10   8       58.48       51.78      7.65 o
   0  10   8      146.36      156.01     10.62 o
   2  10   8       52.91       42.66      7.49 o
   4  10   8        9.90        5.78      8.07 o
   6  10   8       19.15       23.35     13.09 o
   8  10   8        1.67       -2.55      6.93 o
  10  10   8        7.86        4.64      7.74 o
 -11  11   8        6.17        6.66      6.37 o
  -9  11   8       47.62       40.80      7.37 o
  -7  11   8       15.94       24.02     11.13 o
  -5  11   8       78.35       67.37      6.38 o
  -3  11   8       31.26       25.30      5.76 o
  -1  11   8       28.63       24.14      6.93 o
   1  11   8        3.62        3.42      5.98 o
   3  11   8        5.15       -1.28      5.69 o
   5  11   8       47.91       37.38      8.00 o
   7  11   8       34.56       45.17      8.72 o
  -6  12   8       13.90       19.66     11.07 o
  -4  12   8       21.83       18.81     11.20 o
  -2  12   8        1.86       20.96     11.13 o
   0  12   8        2.53       -6.97      9.50 o
   2  12   8        0.15       -1.09      4.67 o
 -23   1   9        1.50        1.48      4.70 o
 -21   1   9        3.71        3.77      4.05 o
 -19   1   9        1.34       10.79      3.87 o
 -17   1   9       59.21       52.06      5.33 o
 -15   1   9        7.36        1.92      2.86 o
 -13   1   9     1010.67      964.20     14.40 o
 -11   1   9      582.54      634.15     10.46 o
  -9   1   9      224.80      204.24      4.97 o
  -7   1   9      901.63     1084.87     13.69 o
  -5   1   9      552.50      512.41      7.18 o
  -3   1   9     3822.49     3857.02     35.07 o
  -1   1   9      603.70      699.45      8.43 o
   1   1   9      558.14      573.21      6.65 o
   3   1   9       42.59       63.36      3.04 o
   5   1   9     1602.09     1542.30     18.17 o
   7   1   9     1383.94     1327.70     16.87 o
   9   1   9       37.00       28.19      3.34 o
  11   1   9      156.97      169.91      6.12 o
  13   1   9      141.22      160.57     10.49 o
  15   1   9        3.59       17.63      4.96 o
  17   1   9        0.11       -4.89      4.89 o
  19   1   9       14.11       -1.33      5.96 o
 -24   2   9       35.57       33.11      5.86 o
 -22   2   9        0.06       -0.95      4.18 o
 -20   2   9       16.23       19.01      4.51 o
 -18   2   9       69.53       46.68      4.76 o
 -16   2   9      950.00      876.62     14.64 o
 -14   2   9      503.57      459.41     10.68 o
 -12   2   9     2913.58     2807.69     31.24 o
 -10   2   9       76.17       68.82      3.68 o
  -8   2   9     2379.67     2403.95     23.89 o
  -6   2   9      182.23      159.34      4.17 o
  -4   2   9      553.18      591.23      7.99 o
  -2   2   9       70.90       81.57      3.06 o
   0   2   9      809.06      943.18     13.49 o
   2   2   9      100.96      114.19      3.70 o
   4   2   9     1041.68     1046.46     13.28 o
   6   2   9      975.83     1016.54     13.62 o
   8   2   9     3268.30     3107.03     33.76 o
  10   2   9      397.84      387.53      9.68 o
  12   2   9      142.30      139.40      8.04 o
  14   2   9       41.66       55.52      5.64 o
  16   2   9       12.15        9.08      5.18 o
  18   2   9       12.66       10.03      6.03 o
 -23   3   9        5.91        6.51      5.13 o
 -21   3   9        0.45        7.09      4.77 o
 -19   3   9        3.16        5.35      3.65 o
 -17   3   9       88.88      100.07      6.90 o
 -15   3   9      402.64      423.17     11.64 o
 -13   3   9      423.23      411.28      8.91 o
 -11   3   9        2.14       -0.09      2.24 o
  -9   3   9        4.48        3.13      2.02 o
  -7   3   9      156.66      162.21      3.73 o
  -5   3   9       36.71       46.39      3.15 o
  -3   3   9      606.63      464.69      9.43 o
  -1   3   9     2446.85     2460.50     30.14 o
   1   3   9       88.12       90.23      3.71 o
   3   3   9      119.22       96.29      5.08 o
   5   3   9     1551.06     1521.41     23.01 o
   7   3   9       15.38       16.96      3.34 o
   9   3   9      308.58      262.67      8.00 o
  11   3   9        8.93        1.15      3.91 o
  13   3   9       52.02       41.73      5.70 o
  15   3   9       27.01       10.87      5.40 o
  17   3   9       30.26       36.27      6.65 o
  19   3   9        3.31        4.86      5.84 o
 -22   4   9       30.84       41.54      6.02 o
 -20   4   9        0.04       -4.01      4.22 o
 -18   4   9       14.46       18.20      4.01 o
 -16   4   9       19.26       21.09      3.83 o
 -14   4   9        1.24       -2.95      2.95 o
 -12   4   9        1.50       -2.55      2.56 o
 -10   4   9      114.64      117.24      4.09 o
  -8   4   9      444.95      400.27      6.01 o
  -6   4   9      284.84      345.02      6.95 o
  -4   4   9      446.82      397.63      9.05 o
  -2   4   9     1622.74     1678.79     20.59 o
   0   4   9      767.51      724.88     10.74 o
   2   4   9       28.40       25.42      2.48 o
   4   4   9      637.50      677.81     13.86 o
   6   4   9      583.35      582.11     12.59 o
   8   4   9        0.05       -4.51      4.51 o
  10   4   9       84.52       74.94      5.39 o
  12   4   9       35.43       41.12      5.20 o
  14   4   9        0.51       -4.08      4.08 o
  16   4   9       29.75       36.64      6.23 o
  18   4   9        1.73       -1.88      5.97 o
 -21   5   9        3.76       -2.15      4.98 o
 -19   5   9        7.46        5.56      4.38 o
 -17   5   9       66.23       64.73      5.57 o
 -15   5   9        0.99       -2.37      3.22 o
 -13   5   9       76.38       87.01      6.67 o
 -11   5   9       42.38       53.85      3.33 o
  -9   5   9      913.81      854.28     15.96 o
  -7   5   9       35.78       15.01      3.43 o
  -5   5   9      974.17      950.72     15.90 o
  -3   5   9     1265.97     1287.70     16.82 o
  -1   5   9      163.04      155.83      6.16 o
   1   5   9      513.40      517.38      8.44 o
   3   5   9     2735.60     2657.37     35.72 o
   5   5   9      675.42      610.86     12.65 o
   7   5   9       31.84       25.14      4.07 o
   9   5   9       51.68       56.81      4.89 o
  11   5   9       97.79       83.90      5.91 o
  13   5   9      230.19      262.27      9.74 o
  15   5   9       10.15        8.31      4.79 o
  17   5   9        0.05       -1.30      4.84 o
 -20   6   9        6.28        8.69      5.18 o
 -18   6   9       71.83       72.63      6.61 o
 -16   6   9       29.40       39.41      4.84 o
 -14   6   9      207.01      225.44      8.94 o
 -12   6   9      189.02      182.23      7.34 o
 -10   6   9      286.20      281.17      9.20 o
  -8   6   9      390.79      374.19     10.17 o
  -6   6   9     1804.35     1784.60     26.06 o
  -4   6   9       10.19        6.35      2.92 o
  -2   6   9      136.38      121.25      4.89 o
   0   6   9     3068.61     2965.35     46.74 o
   2   6   9       31.73       35.18      5.73 o
   4   6   9     1152.59     1156.18     19.09 o
   6   6   9        0.37        4.77      5.05 o
   8   6   9      418.84      410.58     14.06 o
  10   6   9       20.09       14.12      4.09 o
  12   6   9       59.25       66.85      6.35 o
  14   6   9       54.29       51.30      6.01 o
  16   6   9        2.07        6.62      5.27 o
 -19   7   9        4.58        4.61      4.82 o
 -17   7   9        0.08        0.19      4.10 o
 -15   7   9       45.10       44.76      4.35 o
 -13   7   9        7.26        3.57      4.08 o
 -11   7   9      610.52      621.89     14.10 o
  -9   7   9       53.26       48.64      4.80 o
  -7   7   9       30.48       25.96      4.05 o
  -5   7   9       14.76       18.63      3.29 o
  -3   7   9     1508.53     1459.63     22.02 o
  -1   7   9       61.75       61.09      6.25 o
   1   7   9      260.85      215.69     10.10 o
   3   7   9        6.61       16.58      5.28 o
   5   7   9      754.40      747.65     15.06 o
   7   7   9       30.33       34.95      4.74 o
   9   7   9       74.34       78.06      6.08 o
  11   7   9       14.16       17.98      4.56 o
  13   7   9       11.32       16.65      5.04 o
  15   7   9        4.39        2.86      4.92 o
 -18   8   9        3.21       -2.29      5.32 o
 -16   8   9       13.68       14.69      5.76 o
 -14   8   9       63.93       72.23      7.32 o
 -12   8   9       57.98       52.55      7.56 o
 -10   8   9       57.38       52.94      5.84 o
  -8   8   9       10.70       11.93      6.37 o
  -6   8   9      480.89      471.92     10.18 o
  -4   8   9      140.84      138.45      6.11 o
  -2   8   9        7.27       10.18      4.81 o
   0   8   9        0.24        0.00      4.51 o
   2   8   9       35.47       30.71      5.82 o
   4   8   9       72.88       73.53      7.27 o
   6   8   9       58.48       59.99      9.29 o
   8   8   9       55.46       68.45      7.85 o
  10   8   9       18.18       25.52      6.94 o
  12   8   9        5.91       -1.09      6.16 o
  14   8   9       24.06       17.29      5.90 o
 -17   9   9        0.65       -3.40      5.34 o
 -15   9   9        3.42        3.34      5.24 o
 -13   9   9        0.18        3.79      4.79 o
 -11   9   9       13.26        3.71      4.74 o
  -9   9   9       13.98       11.18      4.42 o
  -7   9   9      257.31      265.93      9.83 o
  -5   9   9       19.86       24.73      4.33 o
  -3   9   9       95.62       96.83     11.56 o
  -1   9   9       20.22       36.11      7.30 o
   1   9   9       61.82       66.91     10.61 o
   3   9   9        8.63        3.63      6.38 o
   5   9   9        4.02        3.25      6.57 o
   7   9   9        4.02        4.82      7.08 o
   9   9   9        0.48       -6.66      6.81 o
  11   9   9        0.73      -11.97     17.87 o
 -14  10   9        0.07       -2.34      4.60 o
 -12  10   9        1.56        6.52      4.56 o
 -10  10   9      179.00      209.20      9.48 o
  -8  10   9      141.67      167.53      8.40 o
  -6  10   9      107.32       98.07      8.75 o
  -4  10   9      122.45      125.07     11.72 o
  -2  10   9      282.71      286.48     14.06 o
   0  10   9       22.34       18.24      8.01 o
   2  10   9      464.81      469.85     18.58 o
   4  10   9        1.38        2.11      7.55 o
   6  10   9        9.69       17.56      7.62 o
   8  10   9       24.91       37.27     10.68 o
  10  10   9       22.43       36.57      9.45 o
 -11  11   9       14.37        9.10      6.54 o
  -9  11   9        7.97       10.88      6.84 o
  -7  11   9       50.08       44.99      6.45 o
  -5  11   9       30.64       31.22      7.06 o
  -3  11   9       47.70       52.14      9.37 o
  -1  11   9       33.07       38.91      7.35 o
   1  11   9        0.29       -4.90      9.28 o
   3  11   9        1.43        2.02      6.42 o
   5  11   9       41.80       36.74      8.38 o
   7  11   9        0.26        8.17     13.51 o
  -6  12   9        1.13       -8.53      8.53 o
  -4  12   9        1.97       -7.81      9.70 o
  -2  12   9       19.74       17.25     11.20 o
   0  12   9        0.03       -3.44      5.02 o
 -24   0  10        1.79        4.81      6.83 o
 -22   0  10        0.68        3.90      6.33 o
 -20   0  10        7.40       -0.23      5.20 o
 -18   0  10        0.01        2.48      5.69 o
 -16   0  10        5.17       -3.71      3.71 o
 -14   0  10       23.29       23.97      4.89 o
 -12   0  10       86.61       76.82      7.59 o
 -10   0  10     2487.77     2480.25     39.21 o
  -8   0  10      221.11      198.06      7.71 o
  -6   0  10     1802.14     2057.00     27.51 o
  -4   0  10     1580.44     1668.65     33.39 o
  -2   0  10     3585.12     3675.91     52.16 o
   0   0  10     1216.62     1109.64     31.42 o
   2   0  10     1531.33     1381.44     23.10 o
   4   0  10        0.13        5.57      3.21 o
   6   0  10     2666.57     2609.94     40.43 o
   8   0  10     2924.22     2821.12     54.59 o
  10   0  10      122.57      120.02      9.20 o
  12   0  10      490.95      539.56     22.85 o
  14   0  10       99.33       66.60     13.09 o
  16   0  10       47.19       33.20     11.91 o
  18   0  10        1.86       -9.77      9.77 o
 -23   1  10       19.25        9.30      6.16 o
 -21   1  10       22.01       27.67      5.07 o
 -19   1  10      141.58      150.47      6.89 o
 -17   1  10        0.15        0.18      3.16 o
 -15   1  10        0.04       -0.28      2.74 o
 -13   1  10      660.86      635.40     13.56 o
 -11   1  10      111.80      109.95      4.72 o
  -9   1  10      842.89      810.24     10.87 o
  -7   1  10       96.52       87.23      3.60 o
  -5   1  10      502.58      548.89      7.81 o
  -3   1  10      304.78      308.78      5.44 o
  -1   1  10       35.66       34.57      2.22 o
   1   1  10     1688.16     1730.87     14.89 o
   3   1  10      126.65      113.16      3.76 o
   5   1  10       11.32        8.13      3.23 o
   7   1  10      419.05      344.39      8.41 o
   9   1  10       29.87       37.72      3.88 o
  11   1  10        0.11        0.06      3.71 o
  13   1  10        5.48        5.15      4.14 o
  15   1  10        5.06        4.53      4.80 o
  17   1  10        1.01       -3.77      5.53 o
  19   1  10        0.26       -5.81      7.39 o
 -24   2  10       12.99       17.10      5.39 o
 -22   2  10       19.46       23.03      5.06 o
 -20   2  10       46.39       41.06      5.80 o
 -18   2  10        0.54        2.00      3.44 o
 -16   2  10        8.91        2.22      3.27 o
 -14   2  10      804.63      742.29     12.65 o
 -12   2  10     4174.86     4097.62     43.18 o
 -10   2  10      172.10      186.59      6.84 o
  -8   2  10       68.48       58.01      3.48 o
  -6   2  10      620.15      683.96      9.00 o
  -4   2  10     5946.55     6225.80     65.67 o
  -2   2  10     5649.42     5904.93     56.94 o
   0   2  10      436.65      516.72      7.40 o
   2   2  10      225.66      205.25      4.97 o
   4   2  10     2192.14     2437.59     26.36 o
   6   2  10     1099.72     1108.33     16.34 o
   8   2  10      563.82      553.40     14.29 o
  10   2  10      437.71      418.06     11.77 o
  12   2  10       83.30       90.63      6.06 o
  14   2  10      183.82      190.49      9.29 o
  16   2  10        0.15       -2.62      4.85 o
  18   2  10       37.41       48.83      8.64 o
 -23   3  10        1.32        0.20      4.96 o
 -21   3  10       41.91       58.36      5.77 o
 -19   3  10        4.47        8.51      3.87 o
 -17   3  10       61.01       51.69      4.71 o
 -15   3  10      189.75      160.12      6.18 o
 -13   3  10       17.65       10.68      3.56 o
 -11   3  10      299.28      252.60      8.76 o
  -9   3  10       28.36       33.83      2.77 o
  -7   3  10       11.54        9.36      1.71 o
  -5   3  10        1.39        1.95      2.05 o
  -3   3  10       62.63       66.97      4.04 o
  -1   3  10      617.37      598.15     11.96 o
   1   3  10      398.58      426.99      8.18 o
   3   3  10        0.06       -3.09      3.10 o
   5   3  10       58.67       53.12      4.55 o
   7   3  10       82.73       70.67      5.13 o
   9   3  10        8.37       10.42      4.04 o
  11   3  10      688.30      696.39     14.43 o
  13   3  10        1.02       -0.56      5.29 o
  15   3  10       16.24       21.95      6.37 o
  17   3  10        9.70        3.96      5.85 o
 -22   4  10        0.55        0.50      4.81 o
 -20   4  10        0.66       -1.81      4.20 o
 -18   4  10       40.97       39.76      5.05 o
 -16   4  10      112.49      122.57      6.40 o
 -14   4  10        2.95        0.95      3.01 o
 -12   4  10      165.95      152.94      5.47 o
 -10   4  10     1192.21     1244.92     20.89 o
  -8   4  10      183.21      214.85      6.55 o
  -6   4  10       97.97      109.55      5.32 o
  -4   4  10     1212.29     1214.53     18.91 o
  -2   4  10      996.65      983.10     13.88 o
   0   4  10       65.34       80.18      6.34 o
   2   4  10      251.85      244.93      8.69 o
   4   4  10      380.43      394.02      9.87 o
   6   4  10       65.47       76.04      6.18 o
   8   4  10      153.02      146.15      7.11 o
  10   4  10       77.75       67.65      5.76 o
  12   4  10       27.19       39.54      5.32 o
  14   4  10        1.51        2.94      4.28 o
  16   4  10       14.99       16.42      5.42 o
 -21   5  10        1.15       -1.69      5.08 o
 -19   5  10        5.79       13.39      4.70 o
 -17   5  10       26.49       19.84      4.44 o
 -15   5  10       22.56       12.04      3.86 o
 -13   5  10        3.56       -1.24      3.29 o
 -11   5  10        3.23       -0.31      2.10 o
  -9   5  10      622.39      606.72     13.12 o
  -7   5  10       14.91        6.71      3.31 o
  -5   5  10      359.58      353.21      9.01 o
  -3   5  10      796.57      799.32     14.16 o
  -1   5  10       19.35       22.95      3.01 o
   1   5  10      731.88      711.79     13.14 o
   3   5  10      394.53      396.42      9.63 o
   5   5  10      303.11      272.11      8.57 o
   7   5  10       20.69       34.43      4.48 o
   9   5  10      465.55      459.84     12.56 o
  11   5  10        2.02        1.58      4.01 o
  13   5  10      121.21      125.97      7.52 o
  15   5  10       29.05       20.55      5.68 o
  17   5  10       15.59        5.16      5.70 o
 -20   6  10        8.50        4.43      5.01 o
 -18   6  10        0.67       -2.44      4.60 o
 -16   6  10        4.87        5.45      3.87 o
 -14   6  10        9.85        9.43      3.43 o
 -12   6  10       76.62       81.77      6.00 o
 -10   6  10      145.23      107.01      6.23 o
  -8   6  10      423.65      401.18     10.60 o
  -6   6  10     1744.48     1638.66     24.84 o
  -4   6  10       55.89       55.17      3.93 o
  -2   6  10        0.59       -0.51      2.43 o
   0   6  10     1449.71     1453.03     27.50 o
   2   6  10     1639.86     1569.43     23.61 o
   4   6  10       67.10       76.69      5.03 o
   6   6  10     1552.36     1432.00     23.44 o
   8   6  10       47.82       43.35      5.21 o
  10   6  10       79.59       99.26      7.06 o
  12   6  10       50.07       61.50      6.04 o
  14   6  10      112.62      106.45      7.53 o
  16   6  10        7.31       -0.47      5.25 o
 -19   7  10        0.01       -0.18      5.81 o
 -17   7  10        5.84        1.90      3.85 o
 -15   7  10       36.59       26.08      6.76 o
 -13   7  10        3.06        4.74      4.08 o
 -11   7  10      117.90      120.12      6.84 o
  -9   7  10       26.92       15.80      4.14 o
  -7   7  10      167.10      166.86      7.10 o
  -5   7  10       99.53      112.95      5.32 o
  -3   7  10      257.40      259.94      7.39 o
  -1   7  10      634.44      609.64     16.40 o
   1   7  10      312.53      312.91     12.10 o
   3   7  10        0.00       -0.81      4.55 o
   5   7  10      120.74      139.89      9.20 o
   7   7  10      434.46      445.52     11.85 o
   9   7  10        9.99       -2.47      3.84 o
  11   7  10       57.24       50.97      6.25 o
  13   7  10       23.08       31.50      6.07 o
  15   7  10        3.41       -4.89      4.89 o
 -18   8  10        2.72        1.60      6.42 o
 -16   8  10       20.53       14.52      5.98 o
 -14   8  10       30.25       30.78      6.01 o
 -12   8  10        6.17        8.97      4.60 o
 -10   8  10        3.79        5.21      4.33 o
  -8   8  10        2.43        1.28      3.24 o
  -6   8  10      184.59      193.13      6.85 o
  -4   8  10       28.33       25.60      3.63 o
  -2   8  10      435.78      465.68     14.67 o
   0   8  10      335.59      346.13     12.74 o
   2   8  10      122.60      129.69      9.91 o
   4   8  10       76.46       64.24      7.33 o
   6   8  10        5.61        1.91      6.70 o
   8   8  10        7.35       10.61      6.22 o
  10   8  10        2.03        4.67     10.90 o
  12   8  10       11.45       19.87      7.33 o
 -17   9  10        1.71       10.70      7.37 o
 -15   9  10       45.39       65.40      7.55 o
 -13   9  10        0.71        4.02      4.93 o
 -11   9  10       10.66        8.55      4.79 o
  -9   9  10       70.68       72.13      6.35 o
  -7   9  10       39.65       42.11      7.41 o
  -5   9  10        0.64       -0.04     14.65 o
  -3   9  10       68.77       53.54      8.02 o
  -1   9  10      155.09      161.94     11.43 o
   1   9  10       70.97       72.54      9.15 o
   3   9  10        1.24        5.12      6.68 o
   5   9  10      190.33      195.56     13.55 o
   7   9  10       63.93       68.57     10.36 o
   9   9  10       37.04       44.06     12.66 o
  11   9  10       27.82       40.45     10.27 o
 -14  10  10       23.71       17.20      9.31 o
 -12  10  10       37.78       43.99      6.17 o
 -10  10  10        1.29       -2.31      4.79 o
  -8  10  10       20.48       13.38      6.21 o
  -6  10  10       16.36       10.16      6.18 o
  -4  10  10        5.03       -5.23      5.23 o
  -2  10  10        4.59       10.92      6.47 o
   0  10  10        5.60        7.73      6.43 o
   2  10  10       32.83       49.60      8.76 o
   4  10  10       26.24       26.79      8.01 o
   6  10  10        1.94       -6.50      6.50 o
   8  10  10       31.87       44.93     10.35 o
 -11  11  10       27.58       21.55     11.36 o
  -9  11  10        6.30        6.36      5.79 o
  -7  11  10       21.46       24.92     12.53 o
  -5  11  10        8.71        4.68      7.94 o
  -3  11  10        1.88       -2.83      9.93 o
  -1  11  10       55.30       48.22      8.24 o
   1  11  10        9.58        6.46      7.98 o
   3  11  10        3.33       -3.48      6.42 o
   5  11  10       45.92       52.54     13.90 o
 -23   1  11       13.56       24.55      5.94 o
 -21   1  11        0.09       -1.36      4.20 o
 -19   1  11       42.84       36.52      4.92 o
 -17   1  11        8.56        6.54      3.49 o
 -15   1  11        5.59        2.15      3.10 o
 -13   1  11      124.25      127.27      5.42 o
 -11   1  11        3.57       -2.62      2.73 o
  -9   1  11      267.56      254.66      9.15 o
  -7   1  11     3676.31     3669.19     34.82 o
  -5   1  11       10.41       30.73      2.41 o
  -3   1  11      770.76      722.04     10.55 o
  -1   1  11     1104.37     1205.26     12.52 o
   1   1  11     3192.62     3305.09     26.26 o
   3   1  11      668.77      614.55      9.03 o
   5   1  11      495.65      580.16      9.91 o
   7   1  11      242.77      260.31      7.55 o
   9   1  11      171.76      163.62      6.61 o
  11   1  11      217.24      216.42     10.71 o
  13   1  11       67.84       61.68      7.33 o
  15   1  11       13.09       22.91      9.73 o
  17   1  11       37.09       41.06      9.59 o
 -24   2  11       16.65       15.60      5.71 o
 -22   2  11      152.86      177.02      8.41 o
 -20   2  11       63.00       68.41      6.56 o
 -18   2  11       25.49       35.87      6.65 o
 -16   2  11        2.86        5.58      3.69 o
 -14   2  11      435.94      387.28      9.03 o
 -12   2  11        5.73       -1.67      2.92 o
 -10   2  11      933.35      910.03     16.40 o
  -8   2  11      169.98      149.51      6.06 o
  -6   2  11      566.42      708.02      9.42 o
  -4   2  11      508.54      509.46      7.29 o
  -2   2  11       31.22       31.06      4.04 o
   0   2  11      170.54      167.45      4.38 o
   2   2  11       67.97       83.90      4.38 o
   4   2  11      704.43      661.47     11.56 o
   6   2  11      478.08      491.19     11.73 o
   8   2  11       19.31       24.96      4.32 o
  10   2  11       35.58       26.94      4.85 o
  12   2  11       20.13       29.32      7.07 o
  14   2  11       60.07       62.51      7.92 o
  16   2  11       14.65        8.31     12.89 o
  18   2  11        5.19        2.80      8.33 o
 -23   3  11       10.64        1.29      5.10 o
 -21   3  11        0.23        1.65      4.65 o
 -19   3  11      118.46      126.87      6.56 o
 -17   3  11        7.88        6.07      3.44 o
 -15   3  11       18.36       14.17      4.08 o
 -13   3  11      138.46      124.61      6.03 o
 -11   3  11        2.44       -1.00      2.57 o
  -9   3  11      113.92      119.20      5.50 o
  -7   3  11      403.09      427.74      6.88 o
  -5   3  11      692.07      675.14     18.45 o
  -3   3  11      434.79      412.00      9.55 o
  -1   3  11     1559.67     1587.52     21.11 o
   1   3  11     5139.82     5017.61     55.08 o
   3   3  11       71.62       71.21      5.07 o
   5   3  11      209.44      178.70      8.47 o
   7   3  11      462.41      515.08     12.38 o
   9   3  11     1040.47      995.00     19.29 o
  11   3  11       54.41       49.55      5.91 o
  13   3  11       75.88       75.59      6.89 o
  15   3  11        1.73        3.44      6.19 o
  17   3  11        3.25       -1.26      6.53 o
 -22   4  11        0.21       -0.21      4.79 o
 -20   4  11       37.10       32.11      7.32 o
 -18   4  11        2.68       -1.59      3.66 o
 -16   4  11        1.15        0.74      3.63 o
 -14   4  11       20.87       18.54      3.89 o
 -12   4  11       37.98       38.96      3.95 o
 -10   4  11        0.32       -2.13      2.13 o
  -8   4  11      143.33      117.67      6.01 o
  -6   4  11      196.26      195.04      7.10 o
  -4   4  11       35.91       34.39      3.74 o
  -2   4  11     1427.08     1414.12     19.89 o
   0   4  11      433.24      414.30      9.76 o
   2   4  11       28.41       22.07      3.66 o
   4   4  11      582.88      575.67     12.57 o
   6   4  11       16.34       23.58      4.05 o
   8   4  11       12.54       22.26      4.54 o
  10   4  11      138.93      129.32      9.29 o
  12   4  11       33.51       36.87      7.34 o
  14   4  11        3.35       -0.10      5.01 o
  16   4  11       10.40        3.13      5.85 o
 -21   5  11        0.30        4.10      5.28 o
 -19   5  11        0.10        4.37      4.43 o
 -17   5  11        0.20       -3.58      3.58 o
 -15   5  11        1.49       -2.84      3.56 o
 -13   5  11      125.05      123.94      6.09 o
 -11   5  11      790.97      749.57     15.68 o
  -9   5  11      127.03      140.82      8.12 o
  -7   5  11      230.71      163.91      7.05 o
  -5   5  11       26.96       15.44      3.44 o
  -3   5  11        1.12       -1.91      2.52 o
  -1   5  11      405.37      419.46     12.94 o
   1   5  11      114.12      107.73      5.54 o
   3   5  11       40.64       33.86      4.05 o
   5   5  11      205.23      182.29      8.90 o
   7   5  11       76.05       68.66      5.68 o
   9   5  11      306.89      303.73     17.80 o
  11   5  11        0.52       -0.43      4.66 o
  13   5  11        0.01        3.64      5.63 o
  15   5  11        0.07       -5.03      5.03 o
 -20   6  11        1.62       -0.53      5.46 o
 -18   6  11       10.29       11.39      4.48 o
 -16   6  11       47.17       62.35      5.13 o
 -14   6  11        5.81        9.78      3.02 o
 -12   6  11      171.45      185.37     11.77 o
 -10   6  11      697.74      599.98     13.78 o
  -8   6  11       16.95        8.76      3.84 o
  -6   6  11      861.13      784.32     15.18 o
  -4   6  11      821.69      817.60     13.78 o
  -2   6  11        6.36        1.74      2.85 o
   0   6  11     2017.07     1910.75     27.61 o
   2   6  11       79.79       72.54      4.43 o
   4   6  11       10.02        8.23      3.45 o
   6   6  11       32.97       21.24      4.36 o
   8   6  11      170.86      182.40      9.03 o
  10   6  11       73.72       83.36      6.90 o
  12   6  11       19.34       23.57      5.79 o
  14   6  11        9.42        4.01      5.32 o
 -19   7  11        5.31        0.87      4.26 o
 -17   7  11        0.31        5.71      5.71 o
 -15   7  11       18.11       22.98      6.10 o
 -13   7  11       33.21       30.42      6.53 o
 -11   7  11       26.87       29.12      4.82 o
  -9   7  11        4.57        8.45      3.74 o
  -7   7  11      195.55      218.65     10.80 o
  -5   7  11      283.47      274.94      7.84 o
  -3   7  11      298.28      282.04     10.34 o
  -1   7  11      222.74      212.30     10.22 o
   1   7  11      130.46      118.80     10.63 o
   3   7  11       28.77       31.88      7.08 o
   5   7  11       62.48       57.22      7.46 o
   7   7  11       39.73       41.84      7.26 o
   9   7  11       33.34       31.32      5.35 o
  11   7  11       27.48       32.82      5.88 o
  13   7  11       10.95       11.45      5.35 o
 -18   8  11        1.93        9.85      7.37 o
 -16   8  11        0.04       -4.14      5.33 o
 -14   8  11        2.81        0.14      6.63 o
 -12   8  11        1.84        1.85      5.53 o
 -10   8  11        1.52        0.09      4.00 o
  -8   8  11       47.42       46.65      4.55 o
  -6   8  11       32.62       33.01      6.84 o
  -4   8  11        3.14        0.47      4.74 o
  -2   8  11       13.26       14.06      5.37 o
   0   8  11      256.64      246.16     11.32 o
   2   8  11       82.58       71.51      7.59 o
   4   8  11      114.22      126.54      9.33 o
   6   8  11        4.76        2.80      5.70 o
   8   8  11      144.39      146.41     10.67 o
  10   8  11      131.85      123.13     10.73 o
  12   8  11        1.99       -2.77      6.55 o
 -15   9  11        2.71        0.93      6.35 o
 -13   9  11       29.46       20.24      5.76 o
 -11   9  11        7.49        8.52      4.84 o
  -9   9  11       16.01       23.09      5.09 o
  -7   9  11       17.36        3.57      8.04 o
  -5   9  11        3.93        1.82      6.08 o
  -3   9  11       30.03       31.92      7.79 o
  -1   9  11        2.18        7.24      6.73 o
   1   9  11       34.13       20.31      6.04 o
   3   9  11       38.71       38.03      6.94 o
   5   9  11      162.85      184.08     13.68 o
   7   9  11       87.77       92.11     11.32 o
   9   9  11        5.90       12.10     22.79 o
 -14  10  11       24.58       42.99      6.73 o
 -12  10  11        3.68        6.24      5.08 o
 -10  10  11        8.17       20.38      7.21 o
  -8  10  11      240.24      252.48     14.00 o
  -6  10  11        0.04       -1.81      7.75 o
  -4  10  11        1.91        6.27      8.98 o
  -2  10  11      227.03      227.97     13.80 o
   0  10  11        0.07       -3.46      6.29 o
   2  10  11       35.92       36.64      8.47 o
   4  10  11       49.19       65.52     13.44 o
   6  10  11       44.37       65.83     10.99 o
   8  10  11       62.73       85.62     11.83 o
  -9  11  11       39.46       25.78      9.96 o
  -7  11  11       20.49       30.88      8.72 o
  -5  11  11       12.15       22.74      9.83 o
  -3  11  11        3.29       -6.09      6.09 o
  -1  11  11       19.77       -1.70      7.03 o
   1  11  11        0.07       -0.35      6.35 o
   3  11  11        3.06       -5.55      6.76 o
 -24   0  12        0.41       -1.14      6.61 o
 -22   0  12        0.91       -1.32      6.11 o
 -20   0  12        0.80        7.53      5.83 o
 -18   0  12       50.55       48.11      7.06 o
 -16   0  12      226.72      201.40     14.82 o
 -14   0  12      103.68      110.98      9.99 o
 -12   0  12     5758.80     5622.14     81.34 o
 -10   0  12      393.03      360.07     11.35 o
  -8   0  12      618.06      678.50     14.96 o
  -6   0  12      216.28      212.51      6.91 o
  -4   0  12        0.90       -2.03      2.03 o
  -2   0  12      245.32      240.83     12.57 o
   0   0  12      461.43      450.19      9.63 o
   2   0  12     3045.37     2939.68     37.97 o
   4   0  12     2202.44     2014.75     33.05 o
   6   0  12      269.89      253.49     22.20 o
   8   0  12       11.36       33.95      6.39 o
  10   0  12      496.24      502.01     18.86 o
  12   0  12        3.12        1.82      8.27 o
  14   0  12       22.53       48.83     13.35 o
  16   0  12       18.47       18.10     11.91 o
 -23   1  12        0.06        0.20      5.04 o
 -21   1  12       81.36      105.83      7.64 o
 -19   1  12       74.81      111.54      6.54 o
 -17   1  12      177.61      153.10      6.63 o
 -15   1  12      169.16      134.91      5.88 o
 -13   1  12       95.42       83.37      4.77 o
 -11   1  12     2580.80     2505.23     28.90 o
  -9   1  12        1.05        1.35      1.83 o
  -7   1  12     1673.07     1788.27     22.86 o
  -5   1  12      525.98      557.80      8.38 o
  -3   1  12      723.88      765.39      9.98 o
  -1   1  12      486.39      513.49      7.22 o
   1   1  12     1982.48     2082.77     18.00 o
   3   1  12      372.93      324.13      7.99 o
   5   1  12      124.69      140.37      8.07 o
   7   1  12        5.25        4.81      3.06 o
   9   1  12        1.28        0.16      4.26 o
  11   1  12       85.69       75.92      9.13 o
  13   1  12        0.00        2.01      6.19 o
  15   1  12       27.58       33.97      8.94 o
  17   1  12        6.49       -7.25      7.25 o
 -22   2  12        0.68        3.20      4.60 o
 -20   2  12       62.66       70.37      6.62 o
 -18   2  12      119.09      100.27      7.12 o
 -16   2  12        1.74       -0.78      3.46 o
 -14   2  12       53.03       58.58      4.99 o
 -12   2  12       37.95       42.65      4.33 o
 -10   2  12        6.33        1.32      2.51 o
  -8   2  12      162.60      190.64      5.20 o
  -6   2  12     2934.13     3033.59     29.40 o
  -4   2  12      580.44      596.75     11.97 o
  -2   2  12       90.31      121.89      4.34 o
   0   2  12      158.67      139.77      4.85 o
   2   2  12     3544.61     3537.15     40.52 o
   4   2  12        2.31       -2.08      3.32 o
   6   2  12      382.64      308.17     11.29 o
   8   2  12      404.35      388.62     11.39 o
  10   2  12      375.01      391.09     12.01 o
  12   2  12        1.74       -4.90      4.90 o
  14   2  12       45.44       57.65      8.06 o
  16   2  12        2.38        2.32      8.79 o
 -23   3  12       23.61       27.49      6.08 o
 -21   3  12       54.32       61.65      6.69 o
 -19   3  12       10.07        9.94      5.45 o
 -17   3  12       17.77       16.18      4.35 o
 -15   3  12      121.02      100.53      6.03 o
 -13   3  12       16.03       19.57      3.89 o
 -11   3  12       36.34       25.85      3.81 o
  -9   3  12       71.68       59.34      5.00 o
  -7   3  12      268.99      297.49      6.12 o
  -5   3  12        0.34       -2.20      2.20 o
  -3   3  12      140.80      123.18      5.78 o
  -1   3  12      516.52      515.77     10.26 o
   1   3  12     1130.46     1124.23     16.49 o
   3   3  12      427.67      437.62     10.84 o
   5   3  12        7.62       -0.97      3.01 o
   7   3  12        0.05       -0.47      4.71 o
   9   3  12      597.25      574.87     14.23 o
  11   3  12        0.53        7.59      4.72 o
  13   3  12       23.48       11.75      5.88 o
  15   3  12        0.00       -5.89      5.89 o
  17   3  12        0.07       -5.28      8.92 o
 -22   4  12       61.31       76.39      8.68 o
 -20   4  12       13.06       14.81      5.08 o
 -18   4  12        2.02       10.93      4.40 o
 -16   4  12       54.59       60.06      5.30 o
 -14   4  12      239.06      220.38      8.01 o
 -12   4  12        7.15        6.19      3.37 o
 -10   4  12        0.51        0.16      3.18 o
  -8   4  12      163.05      145.89      8.77 o
  -6   4  12     1220.84     1193.25     19.88 o
  -4   4  12      268.46      289.86      8.57 o
  -2   4  12      107.75       89.02      4.83 o
   0   4  12     2379.79     2211.41     31.20 o
   2   4  12      851.82      819.41     15.58 o
   4   4  12      118.94      123.34      6.26 o
   6   4  12       67.13       71.32      5.56 o
   8   4  12       62.59       56.03      5.70 o
  10   4  12      276.88      282.75     17.28 o
  12   4  12      154.18      157.89      9.02 o
  14   4  12       31.08       28.73     11.27 o
  16   4  12        0.02        4.15      6.71 o
 -21   5  12       37.46       37.96      5.97 o
 -19   5  12       56.26       58.23      5.95 o
 -17   5  12        1.34       -3.42      3.67 o
 -15   5  12        9.20        6.10      4.33 o
 -13   5  12       13.42        6.41      5.10 o
 -11   5  12       89.43       92.35      8.00 o
  -9   5  12       11.25        9.82      3.72 o
  -7   5  12      288.79      238.88      8.23 o
  -5   5  12     2145.96     1972.94     28.94 o
  -3   5  12       60.27       64.87      4.32 o
  -1   5  12     1267.56     1164.49     19.28 o
   1   5  12      964.08      962.92     18.92 o
   3   5  12      417.10      423.21     10.64 o
   5   5  12        0.99       -3.37      3.37 o
   7   5  12      356.31      376.87     11.34 o
   9   5  12       15.26       16.02      5.02 o
  11   5  12      174.86      202.97      9.81 o
  13   5  12        0.39       -2.61      4.71 o
  15   5  12        7.21       -4.52      5.49 o
 -20   6  12       17.20       16.51      5.57 o
 -18   6  12        1.53        0.92      4.21 o
 -16   6  12        1.67       -0.15      4.29 o
 -14   6  12      112.37      131.92      7.91 o
 -12   6  12       92.03      111.22      7.98 o
 -10   6  12       68.32       62.99      5.59 o
  -8   6  12      269.23      231.96      8.67 o
  -6   6  12       35.79       36.63      5.61 o
  -4   6  12      690.01      605.14     11.84 o
  -2   6  12       35.67       47.74      4.11 o
   0   6  12        0.41        1.88      3.00 o
   2   6  12     1010.09      974.56     17.42 o
   4   6  12       69.11       73.14      6.87 o
   6   6  12        0.21       -0.58      3.78 o
   8   6  12      178.49      193.88      9.49 o
  10   6  12      130.96      123.90      8.00 o
  12   6  12      103.30      126.88      8.56 o
  14   6  12        6.68       10.65      5.71 o
 -19   7  12       15.25        4.20      6.34 o
 -17   7  12       28.92       25.64      6.80 o
 -15   7  12        0.98       -3.90      4.45 o
 -13   7  12        3.33       -0.99      4.12 o
 -11   7  12      192.41      210.64      9.57 o
  -9   7  12      156.64      150.74      7.47 o
  -7   7  12        0.80       -0.05      4.69 o
  -5   7  12      256.75      225.79      7.25 o
  -3   7  12       16.04        4.54      4.98 o
  -1   7  12      172.67      175.60      9.66 o
   1   7  12        4.72       -1.38      5.11 o
   3   7  12      521.90      502.76     23.32 o
   5   7  12       47.63       49.05      7.96 o
   7   7  12       21.27       17.76      6.43 o
   9   7  12      182.98      218.93     12.73 o
  11   7  12        2.99        3.36      4.86 o
  13   7  12       26.11       20.54      6.21 o
 -18   8  12       32.34       14.51      7.32 o
 -16   8  12       41.37       39.37      7.27 o
 -14   8  12       35.59       50.26      7.09 o
 -12   8  12       25.73       27.50      5.71 o
 -10   8  12       57.85       50.90      5.40 o
  -8   8  12       16.99       23.25      5.74 o
  -6   8  12      874.36      869.15     18.91 o
  -4   8  12       59.02       61.22      7.35 o
  -2   8  12      283.19      291.13     12.52 o
   0   8  12      108.05      102.53      8.70 o
   2   8  12        0.17       -3.90      9.47 o
   4   8  12        2.45        9.88      6.02 o
   6   8  12       25.35       13.22      6.75 o
   8   8  12        1.37        2.69      6.63 o
  10   8  12       10.68       13.80      7.08 o
 -15   9  12       17.69       19.59      6.22 o
 -13   9  12        0.01       -3.66      4.85 o
 -11   9  12        5.21        3.60      4.61 o
  -9   9  12       18.56       31.73      5.52 o
  -7   9  12       13.59       18.47     13.09 o
  -5   9  12      158.48      192.54     12.81 o
  -3   9  12        0.62        9.12      6.81 o
  -1   9  12       92.05       96.44      8.68 o
   1   9  12       30.16       25.68      6.46 o
   3   9  12        0.31       -0.20      7.37 o
   5   9  12        7.61        8.40      6.14 o
   7   9  12       16.84       16.32     12.11 o
   9   9  12       24.27       25.96      9.59 o
 -12  10  12        0.00        1.78      5.04 o
 -10  10  12        1.70       -1.24      8.20 o
  -8  10  12        6.67       12.56      7.17 o
  -6  10  12       90.32       92.14     10.21 o
  -4  10  12       51.90       62.27      9.26 o
  -2  10  12       19.87       16.09      7.83 o
   0  10  12        1.77       -2.38      6.83 o
   2  10  12       37.70       39.87     15.04 o
   4  10  12       31.06       26.34      9.21 o
   6  10  12        0.01       -5.20      8.17 o
  -9  11  12        0.39       -3.98      8.33 o
  -7  11  12       24.95       23.80      7.52 o
  -5  11  12      116.98      116.04     10.90 o
  -3  11  12       22.50       26.49     20.83 o
  -1  11  12       10.89       -5.14      6.63 o
   1  11  12       26.39       28.14      8.13 o
 -23   1  13        1.66       -5.60      5.60 o
 -21   1  13       33.83       35.89      6.16 o
 -19   1  13        3.72        5.11      4.35 o
 -17   1  13       84.33       78.49      6.07 o
 -15   1  13       68.14       62.66      4.86 o
 -13   1  13       22.17       18.33      3.51 o
 -11   1  13        8.03       -1.02      2.99 o
  -9   1  13      803.41      731.63     11.96 o
  -7   1  13      798.75      815.87     11.20 o
  -5   1  13        2.70       -0.40      2.18 o
  -3   1  13      261.42      261.63      5.31 o
  -1   1  13        0.07        2.71      1.94 o
   1   1  13     1895.10     1871.80     20.61 o
   3   1  13      296.52      266.14      7.53 o
   5   1  13      102.85       99.48      5.14 o
   7   1  13       94.09       78.83      7.15 o
   9   1  13      194.85      238.73     13.64 o
  11   1  13      153.04      176.19     10.15 o
  13   1  13       23.70       39.08      8.66 o
  15   1  13       25.89       36.22     12.04 o
 -22   2  13        6.32        5.85      6.04 o
 -20   2  13       71.06       65.64      6.68 o
 -18   2  13       19.94       27.02      5.17 o
 -16   2  13        2.31        8.05      4.88 o
 -14   2  13        0.31       -3.02      3.50 o
 -12   2  13       85.28       73.40      5.15 o
 -10   2  13      281.10      300.24      8.56 o
  -8   2  13      434.45      426.44      8.43 o
  -6   2  13      169.21      153.67      4.98 o
  -4   2  13       42.54       33.88      2.86 o
  -2   2  13       22.75       27.88      3.23 o
   0   2  13       56.67       60.63      4.53 o
   2   2  13     1792.33     1740.39     26.45 o
   4   2  13       27.87       22.19      3.98 o
   6   2  13      107.65       90.76      6.23 o
   8   2  13        4.28       -3.74      3.74 o
  10   2  13        7.53        8.72      5.22 o
  12   2  13       63.37       49.09     11.28 o
  14   2  13       25.52       20.23      8.52 o
  16   2  13        0.96       -7.08      7.08 o
 -23   3  13        1.14       -1.60      5.17 o
 -21   3  13       39.69       46.31      8.68 o
 -19   3  13       22.09       19.64      4.98 o
 -17   3  13       18.93       20.59      5.56 o
 -15   3  13        0.52       -3.69      3.69 o
 -13   3  13       62.49       83.15      6.30 o
 -11   3  13        1.09       -2.02      4.73 o
  -9   3  13       12.13        3.15      2.82 o
  -7   3  13      598.20      569.24     12.63 o
  -5   3  13      298.24      324.43      9.37 o
  -3   3  13       10.04       17.03      3.64 o
  -1   3  13       51.56       42.89      4.01 o
   1   3  13       57.27       47.92      3.88 o
   3   3  13       27.87       43.62      4.54 o
   5   3  13      891.42      764.43     15.89 o
   7   3  13        6.42       -0.61      3.71 o
   9   3  13        5.35       11.19      4.50 o
  11   3  13       23.80       37.43      9.47 o
  13   3  13      130.14      150.45     10.73 o
  15   3  13       53.93       72.76     12.30 o
 -22   4  13       15.74       20.57      5.69 o
 -20   4  13       36.87       50.81      6.00 o
 -18   4  13       31.02       23.33      5.14 o
 -16   4  13       20.37       24.59      4.57 o
 -14   4  13       23.91       24.80      4.25 o
 -12   4  13      262.79      249.34     10.97 o
 -10   4  13       44.53       37.22      3.03 o
  -8   4  13       86.26       76.04      5.56 o
  -6   4  13       22.70       11.50      3.66 o
  -4   4  13       16.63       18.17      3.80 o
  -2   4  13      448.13      423.54      9.66 o
   0   4  13        8.21       18.07      4.10 o
   2   4  13      471.25      427.15     10.88 o
   4   4  13      454.42      441.45     11.59 o
   6   4  13      982.10      864.19     17.57 o
   8   4  13      241.43      228.10      9.63 o
  10   4  13       69.38       76.85      7.35 o
  12   4  13      167.84      168.15      9.57 o
  14   4  13      138.63      149.78     13.05 o
 -21   5  13       20.73       15.75      5.30 o
 -19   5  13       11.28        5.45      4.64 o
 -17   5  13        3.38       -3.78      3.79 o
 -15   5  13       24.46       30.22      5.40 o
 -13   5  13        8.65       13.39      3.65 o
 -11   5  13        3.50        4.21      3.99 o
  -9   5  13       59.93       58.56      5.39 o
  -7   5  13       19.33       25.94      4.37 o
  -5   5  13      771.72      688.48     14.39 o
  -3   5  13      110.40      123.64      5.73 o
  -1   5  13       37.76       43.03      4.27 o
   1   5  13      104.90      116.01      6.89 o
   3   5  13      602.79      529.53     12.49 o
   5   5  13      444.30      471.92     16.37 o
   7   5  13      103.11      124.34      9.83 o
   9   5  13      259.48      266.24     10.72 o
  11   5  13        9.21       20.09      5.56 o
  13   5  13       23.76       33.10      9.71 o
 -20   6  13        0.18        1.12      4.84 o
 -18   6  13        5.24        3.77      4.09 o
 -16   6  13       38.98       60.66      6.76 o
 -14   6  13      339.32      347.17     11.82 o
 -12   6  13        7.19        2.69      4.06 o
 -10   6  13      223.06      196.44      8.53 o
  -8   6  13       84.96       89.29      6.54 o
  -6   6  13      128.44      129.56      6.73 o
  -4   6  13      806.59      796.32     14.88 o
  -2   6  13      356.72      328.30      9.26 o
   0   6  13        2.85        4.16      3.99 o
   2   6  13       32.76       32.63      5.75 o
   4   6  13      429.40      444.01     11.93 o
   6   6  13      176.33      176.29      8.26 o
   8   6  13       10.25        9.85      4.79 o
  10   6  13        0.26        6.07      4.90 o
  12   6  13       50.15       41.90      6.86 o
 -19   7  13        0.11        1.98      7.97 o
 -17   7  13        3.38        3.74      7.30 o
 -15   7  13        0.20       -3.95      8.18 o
 -13   7  13       38.43       21.46      5.14 o
 -11   7  13       60.94       71.12      6.19 o
  -9   7  13       29.07       21.73      4.60 o
  -7   7  13       10.58       15.38      3.91 o
  -5   7  13        1.43        3.99      3.23 o
  -3   7  13      512.22      532.55     16.41 o
  -1   7  13       26.97       15.76      5.99 o
   1   7  13      670.85      595.38     17.72 o
   3   7  13       97.64       83.25      8.28 o
   5   7  13        0.28        1.41      5.78 o
   7   7  13        0.00       -5.89      5.89 o
   9   7  13       67.67       66.06      9.03 o
  11   7  13        1.37        8.20      7.04 o
 -16   8  13       15.50       19.82      6.33 o
 -14   8  13       15.96       15.62      6.13 o
 -12   8  13       23.08       26.64      5.90 o
 -10   8  13        0.29        2.55      3.85 o
  -8   8  13       93.98      110.53      7.42 o
  -6   8  13       13.61       24.07      5.51 o
  -4   8  13      442.85      435.58     15.29 o
  -2   8  13       15.36       12.04      6.05 o
   0   8  13      292.01      247.65     12.10 o
   2   8  13      172.43      165.32     10.58 o
   4   8  13       37.60       44.44      7.71 o
   6   8  13        1.31       -8.68      8.71 o
   8   8  13      107.46      117.86     19.54 o
  10   8  13        4.05        1.71      6.65 o
 -15   9  13       69.97       69.08      8.07 o
 -13   9  13       36.66       47.43      6.82 o
 -11   9  13       12.81        5.36     10.00 o
  -9   9  13       33.28       24.89     10.51 o
  -7   9  13       24.48       31.71     10.38 o
  -5   9  13        7.66       18.49     10.94 o
  -3   9  13        9.12        6.98      7.06 o
  -1   9  13       19.16       20.82      6.53 o
   1   9  13      117.43      125.14      9.93 o
   3   9  13        0.09       -2.35      5.89 o
   5   9  13       11.44        9.59     10.48 o
   7   9  13        5.07       15.15      7.29 o
 -12  10  13        8.92       -4.04      7.65 o
 -10  10  13        3.31        3.71      6.84 o
  -8  10  13        1.85        2.16      6.75 o
  -6  10  13       27.43        9.68     13.02 o
  -4  10  13       15.07        8.86      7.64 o
  -2  10  13       17.05       15.30      7.85 o
   0  10  13        5.36        8.57      7.98 o
   2  10  13       16.25       17.84      8.42 o
   4  10  13       94.00       88.59     12.05 o
  -5  11  13        9.65       13.32      7.49 o
  -3  11  13        0.70        6.31      8.76 o
  -1  11  13        0.28        7.64     11.00 o
 -22   0  14       15.47       10.04      8.69 o
 -20   0  14        0.07       -0.27      7.37 o
 -18   0  14      464.45      499.80     17.05 o
 -16   0  14       14.22       33.69     13.16 o
 -14   0  14      120.36      153.52     10.92 o
 -12   0  14      745.73      699.77     17.61 o
 -10   0  14     1767.89     1812.08     32.22 o
  -8   0  14      201.58      199.75     10.42 o
  -6   0  14     6826.14     6941.89     96.92 o
  -4   0  14        0.67       -2.83      2.83 o
  -2   0  14      471.44      473.09     10.66 o
   0   0  14     1136.47     1217.31     20.13 o
   2   0  14     4845.60     4781.69     85.71 o
   4   0  14      352.82      388.79     36.56 o
   6   0  14      335.24      331.22     14.36 o
   8   0  14       28.24       16.47      8.85 o
  10   0  14       10.31       16.60     10.29 o
  12   0  14       59.40       61.78     13.54 o
  14   0  14       79.79       58.40     14.65 o
  16   0  14       20.62       18.03     12.50 o
 -23   1  14       20.28       20.72      8.26 o
 -21   1  14       28.49       33.88      6.86 o
 -19   1  14       40.00       39.65      5.67 o
 -17   1  14       94.95       97.57      6.65 o
 -15   1  14        3.57        1.05      3.64 o
 -13   1  14       11.32        5.75      3.61 o
 -11   1  14      121.00      114.25      5.85 o
  -9   1  14        0.03       -2.67      3.06 o
  -7   1  14       41.32       55.59      3.51 o
  -5   1  14      215.83      212.51      7.12 o
  -3   1  14     1011.87     1046.63     14.11 o
  -1   1  14     2496.81     2456.16     27.14 o
   1   1  14       98.12      100.26      6.32 o
   3   1  14      188.22      192.38      7.83 o
   5   1  14        9.61       17.19      4.54 o
   7   1  14       76.89       84.17      7.45 o
   9   1  14       57.38       44.86      6.65 o
  11   1  14        4.00        8.57      6.49 o
  13   1  14        7.40        3.71      7.01 o
  15   1  14        0.46       -0.02      7.42 o
 -22   2  14        0.14        6.92      5.90 o
 -20   2  14        0.69       -0.70      5.25 o
 -18   2  14        0.01       -3.42      4.52 o
 -16   2  14      213.01      193.22      8.15 o
 -14   2  14       21.89       15.92      4.13 o
 -12   2  14      236.98      228.56      8.14 o
 -10   2  14     1637.98     1678.60     23.69 o
  -8   2  14      269.88      228.78      6.37 o
  -6   2  14      186.57      176.58      5.75 o
  -4   2  14      474.23      512.92     11.74 o
  -2   2  14     2088.62     2178.09     31.34 o
   0   2  14     1272.85     1283.64     17.36 o
   2   2  14       84.50      109.89      6.12 o
   4   2  14      115.44      104.38      6.16 o
   6   2  14      301.01      304.20     10.21 o
   8   2  14      130.38      100.14      8.00 o
  10   2  14       59.55       69.74      7.60 o
  12   2  14       12.41       12.30      7.74 o
  14   2  14       63.69       73.89     11.51 o
 -21   3  14        2.35        9.96      5.44 o
 -19   3  14        0.28       -3.57      4.26 o
 -17   3  14       14.38       10.17      7.49 o
 -15   3  14        0.35       -2.61      4.21 o
 -13   3  14      244.49      230.27      9.58 o
 -11   3  14       68.39       73.65      5.98 o
  -9   3  14      169.00      144.55      7.92 o
  -7   3  14       87.15       65.15      5.29 o
  -5   3  14       95.41       98.01      5.87 o
  -3   3  14      487.24      498.35     11.86 o
  -1   3  14      663.28      650.16     12.50 o
   1   3  14        1.96        7.36      3.64 o
   3   3  14       72.79       68.84      6.97 o
   5   3  14       10.90       13.58      4.09 o
   7   3  14        0.13        3.38      3.99 o
   9   3  14      227.14      203.71     10.89 o
  11   3  14        8.59        3.79     10.94 o
  13   3  14        4.71        3.01     15.51 o
  15   3  14        7.15        5.36      8.54 o
 -22   4  14       17.94       18.58      5.76 o
 -20   4  14      136.63      159.22      8.68 o
 -18   4  14        5.40        8.18      4.48 o
 -16   4  14       46.16       57.35      5.46 o
 -14   4  14      359.42      360.59     11.68 o
 -12   4  14       21.24       15.42      3.74 o
 -10   4  14      300.37      260.53      9.61 o
  -8   4  14      100.95      136.40      6.94 o
  -6   4  14       19.79       31.55      4.57 o
  -4   4  14        0.10        1.57      3.42 o
  -2   4  14      633.98      659.05     12.73 o
   0   4  14       57.74       58.27      4.11 o
   2   4  14      271.38      266.02      9.18 o
   4   4  14       14.59       16.50      5.34 o
   6   4  14      779.61      721.31     16.27 o
   8   4  14        0.03       11.94      4.85 o
  10   4  14      168.80      148.81     17.73 o
  12   4  14       10.78       22.66      6.91 o
  14   4  14       13.03       17.41      7.46 o
 -21   5  14       23.49       28.62      5.72 o
 -19   5  14       76.37       92.47      6.89 o
 -17   5  14        2.30        1.73      4.07 o
 -15   5  14       74.10       92.44      5.47 o
 -13   5  14       81.99       81.98      6.74 o
 -11   5  14       74.18       80.87      7.44 o
  -9   5  14       19.76       19.82      4.38 o
  -7   5  14       23.87       14.55      4.00 o
  -5   5  14       35.47       24.80      6.24 o
  -3   5  14       42.52       41.41      4.16 o
  -1   5  14      197.46      210.47      7.81 o
   1   5  14       10.76        6.79      3.67 o
   3   5  14       89.67      100.20      9.77 o
   5   5  14      102.51      114.34      6.92 o
   7   5  14       53.79       47.65      5.80 o
   9   5  14       17.33       12.51      5.26 o
  11   5  14       76.58       66.52      7.15 o
  13   5  14        1.94        5.47      5.78 o
 -20   6  14        0.45       -1.45      4.43 o
 -18   6  14       72.23       89.04      8.20 o
 -16   6  14       17.95       17.47      5.64 o
 -14   6  14       15.43       19.61      6.22 o
 -12   6  14        0.61       -1.61      4.02 o
 -10   6  14      110.87      134.05      7.40 o
  -8   6  14      183.29      169.33      7.86 o
  -6   6  14        0.35       -1.04      3.33 o
  -4   6  14       41.99       61.41      4.80 o
  -2   6  14      167.60      159.18      6.83 o
   0   6  14      141.50      131.63      6.47 o
   2   6  14        1.07       -0.34      5.77 o
   4   6  14        4.05       11.05      4.07 o
   6   6  14      231.80      242.03     13.94 o
   8   6  14        0.99        5.97      4.70 o
  10   6  14       13.22       13.21      5.30 o
  12   6  14       40.80       49.05      7.99 o
 -17   7  14       43.48       16.50      6.61 o
 -15   7  14       52.78       62.89      6.87 o
 -13   7  14        0.32       -4.40      5.27 o
 -11   7  14       24.64       19.04      4.90 o
  -9   7  14        0.08       -1.15      3.62 o
  -7   7  14       21.81       30.65      4.60 o
  -5   7  14       93.92       85.90      5.35 o
  -3   7  14      234.76      239.50     18.93 o
  -1   7  14       57.09       50.93      7.38 o
   1   7  14        0.54       -5.26      5.26 o
   3   7  14       21.19       20.88      6.41 o
   5   7  14      364.95      391.04     15.68 o
   7   7  14       42.16       42.80      8.25 o
   9   7  14        0.70       -1.56      8.04 o
  11   7  14       70.63       99.51     11.04 o
 -16   8  14       50.20       60.41      8.17 o
 -14   8  14       20.63       12.17      5.98 o
 -12   8  14       65.80       70.75      7.37 o
 -10   8  14       64.50       68.02      6.19 o
  -8   8  14       44.57       42.53      4.77 o
  -6   8  14       84.41       88.70      7.50 o
  -4   8  14      585.56      582.80     18.23 o
  -2   8  14       66.71       64.44      7.95 o
   0   8  14      144.45      132.75     11.57 o
   2   8  14      139.58      144.39     12.60 o
   4   8  14        8.38       -3.96      6.03 o
   6   8  14        0.02        1.90      6.35 o
   8   8  14        3.91        7.45      7.43 o
 -13   9  14       54.83       58.57      7.62 o
 -11   9  14        2.28        8.48      5.14 o
  -9   9  14        9.23       16.41      8.52 o
  -7   9  14       64.38       70.85     10.60 o
  -5   9  14       59.55       67.87     13.44 o
  -3   9  14        3.13        4.63      6.03 o
  -1   9  14       53.62       33.96      9.75 o
   1   9  14        0.63        0.03      6.07 o
   3   9  14       83.19       87.77     10.82 o
   5   9  14       18.98       20.59      7.92 o
   7   9  14       52.77       50.61     14.58 o
 -10  10  14       23.25       18.10      7.94 o
  -8  10  14        0.51       -5.60      6.25 o
  -6  10  14        2.37        1.62      7.63 o
  -4  10  14        4.34        3.25      7.79 o
  -2  10  14        9.29        5.54      7.65 o
   0  10  14        3.46       -6.58      7.76 o
   2  10  14        2.00        7.06      8.18 o
 -23   1  15        0.10       -4.14      7.40 o
 -21   1  15        0.56       -1.08      5.57 o
 -19   1  15        1.55        8.21      4.90 o
 -17   1  15        9.26        1.53      6.04 o
 -15   1  15        0.10       -2.58      3.81 o
 -13   1  15       14.23        7.94      3.81 o
 -11   1  15       39.98       29.17      4.30 o
  -9   1  15        0.03       -0.72      3.19 o
  -7   1  15      837.00      884.39     15.04 o
  -5   1  15      336.92      342.33      7.69 o
  -3   1  15     1388.53     1410.34     17.84 o
  -1   1  15     1942.14     1987.84     22.65 o
   1   1  15      145.44      136.87      7.32 o
   3   1  15        5.23        6.31      4.29 o
   5   1  15     1217.93     1246.47     25.70 o
   7   1  15      515.92      490.55     15.50 o
   9   1  15        1.70        4.55      7.39 o
  11   1  15       35.47       57.75     19.47 o
  13   1  15        2.54       -6.51      6.51 o
  15   1  15        3.88        9.32      8.39 o
 -22   2  15       17.65       24.68      6.76 o
 -20   2  15       13.24        4.55      5.73 o
 -18   2  15       23.06       19.39      5.78 o
 -16   2  15       83.26       81.69      7.31 o
 -14   2  15        7.24        3.39      4.43 o
 -12   2  15       41.64       38.82      5.32 o
 -10   2  15      421.41      391.95     11.57 o
  -8   2  15       20.90       14.52      3.38 o
  -6   2  15      438.96      416.86     10.69 o
  -4   2  15      373.26      373.19      8.11 o
  -2   2  15      846.52      784.92     21.27 o
   0   2  15      303.69      305.76      7.76 o
   2   2  15        2.41        2.14      3.50 o
   4   2  15       55.04       62.28      5.57 o
   6   2  15      123.60      128.00      8.46 o
   8   2  15       30.97       41.67      6.38 o
  10   2  15       35.76       21.45      7.51 o
  12   2  15        1.84        5.26      7.53 o
  14   2  15       10.15        2.71      7.91 o
 -21   3  15       14.82       15.84      5.32 o
 -19   3  15        0.09       -3.15      4.26 o
 -17   3  15        3.26        1.85      4.63 o
 -15   3  15       55.84       52.81      6.32 o
 -13   3  15       65.31       65.31      6.40 o
 -11   3  15      690.66      641.60     19.70 o
  -9   3  15      167.46      220.70      7.59 o
  -7   3  15      400.55      380.49     11.50 o
  -5   3  15      761.97      689.92     14.75 o
  -3   3  15      798.95      749.42     15.49 o
  -1   3  15      347.15      279.51      8.39 o
   1   3  15        1.32        4.23      3.70 o
   3   3  15       64.39       61.65      5.54 o
   5   3  15       54.63       60.71      5.75 o
   7   3  15        0.16       -1.49      4.68 o
   9   3  15       60.79       65.00      7.47 o
  11   3  15      130.42      118.20      9.89 o
  13   3  15      154.91      182.45     15.09 o
 -20   4  15       23.56       28.65      6.96 o
 -18   4  15       46.49       58.41      6.04 o
 -16   4  15        2.49        2.15      3.96 o
 -14   4  15       16.58       12.08      3.93 o
 -12   4  15       14.73        8.10      2.48 o
 -10   4  15      186.28      177.13      8.36 o
  -8   4  15        0.00        4.36      3.97 o
  -6   4  15      113.03      115.03     10.64 o
  -4   4  15     1016.61      859.60     16.98 o
  -2   4  15        2.39        6.79      3.35 o
   0   4  15        6.10        4.72      3.19 o
   2   4  15      111.87      110.72      6.48 o
   4   4  15      142.28      134.96     11.73 o
   6   4  15        0.29        5.53      4.20 o
   8   4  15       11.53        6.32      4.71 o
  10   4  15        0.09        0.58      5.46 o
  12   4  15        3.83       10.65      7.44 o
 -19   5  15        4.22       -1.13      4.47 o
 -17   5  15        2.68       -1.32      3.88 o
 -15   5  15       80.20       88.65      7.54 o
 -13   5  15       20.27       27.71      6.48 o
 -11   5  15        0.76       -2.89      3.84 o
  -9   5  15      126.62      138.78      7.51 o
  -7   5  15       29.32       13.60      4.18 o
  -5   5  15       32.96       28.95      4.57 o
  -3   5  15        7.63        0.69      3.48 o
  -1   5  15      752.01      735.15     13.22 o
   1   5  15       16.34       28.50      4.53 o
   3   5  15      224.57      253.93      9.56 o
   5   5  15      214.16      204.40      9.37 o
   7   5  15        0.03        0.62      4.25 o
   9   5  15       31.18       24.52      5.63 o
  11   5  15        9.45        8.14      6.04 o
 -18   6  15        1.77       -2.34      5.17 o
 -16   6  15        4.45       -2.77      4.87 o
 -14   6  15       31.99       30.59      6.05 o
 -12   6  15        8.18       -1.79      4.52 o
 -10   6  15       42.19       36.57      6.73 o
  -8   6  15      285.22      244.45      9.32 o
  -6   6  15       37.55       19.95      4.36 o
  -4   6  15      141.00      124.15      7.79 o
  -2   6  15       11.83        9.76      3.90 o
   0   6  15      141.73      122.60      6.78 o
   2   6  15       10.74        2.96      4.70 o
   4   6  15      184.71      202.41      8.91 o
   6   6  15       13.95       19.05      4.91 o
   8   6  15        7.66        7.13      4.92 o
  10   6  15        7.78        9.36      5.57 o
 -17   7  15        0.18       -5.69      5.69 o
 -15   7  15        6.55        3.77      5.16 o
 -13   7  15       59.35       78.04      7.13 o
 -11   7  15       28.97       22.23      5.07 o
  -9   7  15       76.43       63.62      6.07 o
  -7   7  15        0.50       -3.64      3.92 o
  -5   7  15        0.34        2.91      4.70 o
  -3   7  15      197.74      194.80     11.16 o
  -1   7  15       44.35       52.98      7.80 o
   1   7  15        0.10        1.33      5.32 o
   3   7  15       48.53       57.74      8.17 o
   5   7  15      252.44      233.99     12.86 o
   7   7  15       31.34       24.65      9.14 o
   9   7  15        4.68       12.95      7.61 o
 -16   8  15        8.17       10.99      6.16 o
 -14   8  15        4.92        4.23      5.59 o
 -12   8  15       51.54       70.52      7.77 o
 -10   8  15       44.71       60.31      6.21 o
  -8   8  15       10.52        8.63      5.38 o
  -6   8  15       31.85       32.17      7.33 o
  -4   8  15        8.92        6.30      6.00 o
  -2   8  15       10.26        8.20      6.25 o
   0   8  15       89.89      100.73     20.10 o
   2   8  15      164.87      189.62     16.09 o
   4   8  15       63.75       57.76      8.95 o
   6   8  15       41.13       45.56      8.78 o
   8   8  15       30.21       19.47     16.89 o
 -13   9  15       31.01       34.13      6.74 o
 -11   9  15       34.07       44.79     15.56 o
  -9   9  15        0.85       -0.42      7.70 o
  -7   9  15      141.69      159.66     13.63 o
  -5   9  15       49.37       48.51     17.12 o
  -3   9  15       32.20       36.35      8.05 o
  -1   9  15       92.40      110.66     10.02 o
   1   9  15      207.82      204.53     12.38 o
   3   9  15        3.02        3.83      6.98 o
   5   9  15       97.54      105.84     16.18 o
  -8  10  15        3.46       -7.81      7.81 o
  -6  10  15        4.26        1.11      8.01 o
  -4  10  15       46.62       35.04      9.28 o
  -2  10  15        1.92       -5.13      7.52 o
   0  10  15        4.67       10.71      8.85 o
 -22   0  16       11.09       15.61      9.57 o
 -20   0  16       79.03       78.61     17.51 o
 -18   0  16        8.05        6.38      7.95 o
 -16   0  16      774.60      812.89     32.36 o
 -14   0  16      124.11      125.59     11.36 o
 -12   0  16       45.48       78.04     10.03 o
 -10   0  16      967.74      991.96     38.77 o
  -8   0  16     1794.18     1737.78     39.14 o
  -6   0  16       34.65       39.96      7.17 o
  -4   0  16     1373.39     1471.66     33.88 o
  -2   0  16     2685.83     2547.62     50.96 o
   0   0  16      181.57      180.57     11.55 o
   2   0  16      118.59      131.18     14.84 o
   4   0  16      207.90      163.54     16.08 o
   6   0  16       15.75       22.53      9.83 o
   8   0  16      567.12      488.27     28.25 o
  10   0  16        2.56       24.93     11.33 o
  12   0  16       15.45       29.23     12.50 o
  14   0  16        6.45       33.20     13.41 o
 -21   1  16        6.83        8.04      7.74 o
 -19   1  16        0.77       -3.86      5.24 o
 -17   1  16       59.62       53.37      6.21 o
 -15   1  16       75.71       67.59      6.17 o
 -13   1  16      231.06      257.35     12.00 o
 -11   1  16       65.26       60.01      5.27 o
  -9   1  16      403.99      387.54     10.09 o
  -7   1  16      106.09       96.60      5.66 o
  -5   1  16      298.68      310.25      8.66 o
  -3   1  16      239.21      236.54      8.78 o
  -1   1  16       15.05       41.65      4.89 o
   1   1  16       11.11       12.62      4.88 o
   3   1  16        1.27       -0.43      4.37 o
   5   1  16       25.98       23.09      5.73 o
   7   1  16       11.07       13.68      6.97 o
   9   1  16       11.28        2.29      6.10 o
  11   1  16       47.67       47.75     11.82 o
  13   1  16       56.94       68.57     11.36 o
 -22   2  16       20.86       26.51      7.15 o
 -20   2  16        0.35        4.15      5.72 o
 -18   2  16       31.84       50.23      7.12 o
 -16   2  16       19.24       28.21      5.91 o
 -14   2  16        0.17        1.87      4.46 o
 -12   2  16      220.87      195.56      8.89 o
 -10   2  16       35.80       40.41      5.38 o
  -8   2  16       14.93        7.47      4.02 o
  -6   2  16       18.09       26.79      3.80 o
  -4   2  16        2.57        0.78      2.46 o
  -2   2  16      153.51      176.44      6.96 o
   0   2  16      799.90      795.25     14.60 o
   2   2  16       30.05       33.55      5.76 o
   4   2  16        1.11        1.00      4.43 o
   6   2  16      422.23      426.44     14.71 o
   8   2  16        2.15       -2.35      6.27 o
  10   2  16      134.44      137.24     12.55 o
  12   2  16       11.94       14.31      8.33 o
 -21   3  16        2.40       -2.75      4.82 o
 -19   3  16       15.25       19.45      5.26 o
 -17   3  16        0.42       -2.31      4.87 o
 -15   3  16      153.81      154.45     10.52 o
 -13   3  16      117.67      136.47      8.41 o
 -11   3  16      162.33      150.48      8.24 o
  -9   3  16      148.11      148.55      8.92 o
  -7   3  16       37.74       33.86      4.88 o
  -5   3  16       98.86      109.72      6.59 o
  -3   3  16       39.23       43.22      4.84 o
  -1   3  16      596.02      567.47     12.24 o
   1   3  16      125.78      113.56      6.81 o
   3   3  16       35.39       39.36      5.27 o
   5   3  16        7.23       11.30      6.16 o
   7   3  16      145.00      156.90      9.72 o
   9   3  16       34.22       40.32      7.11 o
  11   3  16        9.75       14.35      8.75 o
  13   3  16       14.97        9.24      8.60 o
 -20   4  16       40.19       47.03      6.35 o
 -18   4  16      218.30      238.72      9.46 o
 -16   4  16       14.80        8.18      4.35 o
 -14   4  16       40.92       45.60      4.72 o
 -12   4  16      264.05      265.78     10.89 o
 -10   4  16      553.90      536.67     14.13 o
  -8   4  16      107.38      108.72      6.83 o
  -6   4  16       17.46       31.88      4.91 o
  -4   4  16      520.48      480.97     12.41 o
  -2   4  16      325.20      304.26      9.17 o
   0   4  16      110.26       94.93      6.26 o
   2   4  16      461.76      431.41     12.16 o
   4   4  16        4.39        4.84      4.28 o
   6   4  16      627.90      607.24     15.68 o
   8   4  16       38.78       40.49      6.99 o
  10   4  16        3.08        5.81     12.04 o
  12   4  16        7.88        0.21      8.24 o
 -19   5  16       12.05       11.07      4.80 o
 -17   5  16      234.46      260.27      8.59 o
 -15   5  16       99.83      124.93      8.89 o
 -13   5  16        8.03        4.54      7.12 o
 -11   5  16      105.85       88.43      6.95 o
  -9   5  16      200.17      183.46      8.73 o
  -7   5  16       53.00       46.65      5.33 o
  -5   5  16       16.18        5.90      4.03 o
  -3   5  16        9.77        7.28      3.55 o
  -1   5  16        0.22        0.84      2.95 o
   1   5  16      162.78      146.11      7.56 o
   3   5  16      322.18      310.89     10.67 o
   5   5  16        0.65        2.96      4.34 o
   7   5  16      353.96      381.59     12.86 o
   9   5  16      142.99      146.98     13.28 o
  11   5  16        0.11        5.94      6.51 o
 -18   6  16        0.40        0.32      5.51 o
 -16   6  16        6.13        1.79      5.12 o
 -14   6  16       11.97       14.46      5.57 o
 -12   6  16       11.58       10.80      4.93 o
 -10   6  16       28.63       12.40      4.53 o
  -8   6  16       36.23       42.44      6.80 o
  -6   6  16       56.65       51.55      5.10 o
  -4   6  16       23.60       26.27      4.32 o
  -2   6  16      453.07      438.65      9.83 o
   0   6  16       35.00       25.84      6.80 o
   2   6  16        6.41       -0.12      5.38 o
   4   6  16       79.61       91.42      9.27 o
   6   6  16       30.99       22.86      7.13 o
   8   6  16        7.96       -2.69      6.57 o
  10   6  16       12.88       10.71      7.80 o
 -17   7  16        0.16        6.93      6.12 o
 -15   7  16        0.29        3.12      5.35 o
 -13   7  16       72.56       71.38      7.17 o
 -11   7  16      113.60      124.70      8.01 o
  -9   7  16       21.58       34.18      5.48 o
  -7   7  16       28.34       40.94      4.94 o
  -5   7  16        3.09        6.86      5.03 o
  -3   7  16        3.47       -2.80      5.71 o
  -1   7  16      162.18      162.74     11.05 o
   1   7  16       93.11      102.75      9.53 o
   3   7  16       29.41       31.25     13.86 o
   5   7  16       24.77       23.74      7.77 o
   7   7  16       13.79        6.97      7.05 o
 -14   8  16      183.57      211.33     11.83 o
 -12   8  16       21.44       17.21      5.51 o
 -10   8  16      529.00      610.01     19.21 o
  -8   8  16       29.40       30.29      6.52 o
  -6   8  16       65.65       84.05      9.33 o
  -4   8  16        8.56        5.48      6.53 o
  -2   8  16      394.27      446.20     26.90 o
   0   8  16        4.90       -3.99      5.96 o
   2   8  16       80.84       69.93      9.53 o
   4   8  16        0.19       -6.56      6.56 o
   6   8  16       14.66       26.29     10.90 o
 -11   9  16        3.21       -3.78      7.83 o
  -9   9  16       52.67       54.37     17.64 o
  -7   9  16        0.45       -1.16      7.43 o
  -5   9  16        1.69        0.10      7.89 o
  -3   9  16       49.00       34.01     10.70 o
  -1   9  16       24.57       30.10      7.96 o
   1   9  16        1.07       -5.83      5.83 o
   3   9  16        7.26        6.77      7.13 o
  -6  10  16        1.31        3.12     11.85 o
  -4  10  16       11.98        0.46      8.34 o
 -21   1  17        0.14       -3.54      6.56 o
 -19   1  17        2.10        6.00      6.87 o
 -17   1  17       46.74       56.94      8.55 o
 -15   1  17       93.69       87.48     12.30 o
 -13   1  17       44.50       48.21      7.20 o
 -11   1  17      171.96      165.26     10.38 o
  -9   1  17      303.45      295.46     12.46 o
  -7   1  17      171.18      167.40     12.35 o
  -5   1  17       52.52       39.73      9.20 o
  -3   1  17      854.07      807.56     19.23 o
  -1   1  17        4.32        0.16      3.49 o
   1   1  17      210.90      214.53     10.40 o
   3   1  17       86.62       94.75     25.52 o
   5   1  17       50.38       63.92      8.95 o
   7   1  17       15.30       25.96      7.75 o
   9   1  17        8.45       21.47      7.88 o
  11   1  17       70.23       69.71     11.14 o
 -20   2  17        3.85        1.51      5.84 o
 -18   2  17        0.44       -3.42      4.95 o
 -16   2  17       49.18       52.57      6.97 o
 -14   2  17        1.09        2.57      4.95 o
 -12   2  17       67.53       64.04      7.53 o
 -10   2  17      118.40      108.59      7.21 o
  -8   2  17      143.06      148.14      7.69 o
  -6   2  17       26.66       32.85      4.04 o
  -4   2  17        0.23        5.57      3.98 o
  -2   2  17        0.71       -2.35      3.28 o
   0   2  17       80.60       83.77      6.10 o
   2   2  17        2.06        3.31      4.68 o
   4   2  17       65.74       65.78      7.80 o
   6   2  17       24.50       10.79      6.70 o
   8   2  17        1.26       -3.00      7.45 o
  10   2  17        0.68        5.63      7.49 o
  12   2  17       43.23       29.89      9.09 o
 -21   3  17        1.58       -5.94      5.94 o
 -19   3  17       21.89       16.91      5.81 o
 -17   3  17       14.03       15.04      5.02 o
 -15   3  17        0.05        3.27      4.89 o
 -13   3  17      101.68      116.68      7.98 o
 -11   3  17        0.73        8.95      7.78 o
  -9   3  17        2.60        6.02      4.32 o
  -7   3  17      444.26      461.00     12.65 o
  -5   3  17       65.55       81.62      6.31 o
  -3   3  17       52.70       53.31      5.17 o
  -1   3  17      518.34      513.74     11.10 o
   1   3  17      311.21      309.92     10.54 o
   3   3  17      130.31      139.37      8.89 o
   5   3  17        3.41        2.75      4.91 o
   7   3  17        7.40        9.31      6.92 o
   9   3  17      459.08      465.34     20.73 o
  11   3  17        7.29        6.27     13.87 o
 -20   4  17       43.34       59.22      7.35 o
 -18   4  17       83.28       82.12      6.68 o
 -16   4  17        0.78       -1.79      3.99 o
 -14   4  17      107.59      124.71      6.04 o
 -12   4  17       32.72       30.57      5.75 o
 -10   4  17       81.88       68.98      9.32 o
  -8   4  17      516.53      509.02     13.87 o
  -6   4  17       36.59       57.66      5.83 o
  -4   4  17       53.33       46.09      5.05 o
  -2   4  17       39.63       20.68      4.25 o
   0   4  17       37.75       40.00      6.28 o
   2   4  17       10.45        7.55      6.65 o
   4   4  17       41.58       43.79      5.83 o
   6   4  17      162.04      154.03     14.27 o
   8   4  17        1.06       -0.15      8.90 o
  10   4  17      137.00      127.69     14.49 o
 -19   5  17        6.47        3.63      4.43 o
 -17   5  17        0.65       -1.58      5.44 o
 -15   5  17        0.51       -1.92      5.11 o
 -13   5  17        9.94       -2.50      4.82 o
 -11   5  17       19.33       22.12      6.85 o
  -9   5  17        1.63        8.42      5.15 o
  -7   5  17       63.32       46.08      5.61 o
  -5   5  17      223.81      225.45      8.37 o
  -3   5  17       18.26       14.61      4.15 o
  -1   5  17       39.16       38.80      5.75 o
   1   5  17      239.79      258.97      9.86 o
   3   5  17        0.09       -1.50      4.17 o
   5   5  17       15.21       20.61      5.09 o
   7   5  17       10.72        7.52      5.01 o
   9   5  17       11.65        4.38      6.39 o
 -18   6  17        3.04       -4.99      4.99 o
 -16   6  17        0.36       -4.49      4.92 o
 -14   6  17        3.52        4.29      5.76 o
 -12   6  17       31.93       26.23      5.78 o
 -10   6  17       38.57       30.34      9.02 o
  -8   6  17       12.24       16.78      4.79 o
  -6   6  17        0.47        4.73      3.88 o
  -4   6  17       46.83       54.18      5.22 o
  -2   6  17        2.92        2.41      3.25 o
   0   6  17       87.94       76.92      8.94 o
   2   6  17       57.69       74.20      8.96 o
   4   6  17       14.09       10.33      6.79 o
   6   6  17        0.07       -6.27      6.27 o
   8   6  17        9.81       17.10      7.73 o
 -15   7  17        4.63        6.29      5.63 o
 -13   7  17       10.57       17.34      5.81 o
 -11   7  17       15.90       25.23      5.75 o
  -9   7  17        8.10       17.78      5.18 o
  -7   7  17       42.86       54.40      5.46 o
  -5   7  17       10.11        6.66      6.24 o
  -3   7  17        0.01        2.48      5.90 o
  -1   7  17       10.36        6.34      6.25 o
   1   7  17       75.21       82.14      9.34 o
   3   7  17        3.87       -1.04      6.49 o
   5   7  17       12.24        6.76      6.79 o
   7   7  17        3.11        8.19      7.30 o
 -14   8  17       64.03       78.36      9.03 o
 -12   8  17       57.44       73.53      7.49 o
 -10   8  17       30.97       24.09      6.96 o
  -8   8  17       35.44       21.41      6.50 o
  -6   8  17        0.27       -5.96      5.96 o
  -4   8  17       27.74       12.08      6.86 o
  -2   8  17       37.54       53.06      8.78 o
   0   8  17       73.68       79.59     10.09 o
   2   8  17       29.17       21.53     14.80 o
   4   8  17        1.92        2.41      6.84 o
  -9   9  17       13.46        8.42      9.39 o
  -7   9  17       13.79       20.32      9.73 o
  -5   9  17       46.25       53.24     11.09 o
  -3   9  17        0.04       -2.16      6.50 o
  -1   9  17        0.23       -6.64      6.64 o
   1   9  17        0.89       -6.32      6.64 o
 -20   0  18       24.16       17.45     14.65 o
 -18   0  18       10.98       17.32     12.56 o
 -16   0  18        0.12       -3.39      7.37 o
 -14   0  18      133.18      153.92     12.63 o
 -12   0  18      100.63       73.17      9.58 o
 -10   0  18      138.14      141.23     23.44 o
  -8   0  18      968.16      957.17     27.18 o
  -6   0  18     4042.62     4041.12    111.26 o
  -4   0  18     1562.00     1739.09     58.20 o
  -2   0  18      641.49      515.87     28.19 o
   0   0  18      996.08      972.44     39.91 o
   2   0  18      409.81      463.21     26.82 o
   4   0  18      336.25      303.51     23.50 o
   6   0  18      494.66      526.22     30.47 o
   8   0  18        0.26       -1.11      8.46 o
  10   0  18       17.94       22.13     12.43 o
 -21   1  18        0.46       -4.46      6.67 o
 -19   1  18       10.21        3.04      6.40 o
 -17   1  18        0.95        6.71      6.21 o
 -15   1  18       58.65       58.39      8.18 o
 -13   1  18       63.71       60.20      7.99 o
 -11   1  18      100.60       98.93      9.60 o
  -9   1  18      617.79      590.15     20.90 o
  -7   1  18       77.50       67.06      7.39 o
  -5   1  18      759.02      735.68     21.99 o
  -3   1  18       65.94       53.99      6.70 o
  -1   1  18      303.43      299.18      9.59 o
   1   1  18        5.33       10.72     10.25 o
   3   1  18       44.74       45.46      8.59 o
   5   1  18      156.93      172.38     12.98 o
   7   1  18       79.01       82.59     10.67 o
   9   1  18      220.13      218.77     15.41 o
  11   1  18       27.34       42.49      9.81 o
 -20   2  18        0.07       -1.60      6.73 o
 -18   2  18        6.01        7.98      6.70 o
 -16   2  18       43.99       51.96      8.04 o
 -14   2  18      137.85      143.12      9.05 o
 -12   2  18       54.09       68.48      6.92 o
 -10   2  18       89.56       99.68      7.37 o
  -8   2  18       64.58       62.21      6.14 o
  -6   2  18      168.56      178.17      6.81 o
  -4   2  18       14.33       12.34      5.11 o
  -2   2  18       18.86       13.40      4.52 o
   0   2  18      132.25      143.25     11.02 o
   2   2  18      437.11      452.94     15.43 o
   4   2  18       93.46       88.28     10.01 o
   6   2  18      105.23      118.37     11.34 o
   8   2  18       51.59       58.15     10.11 o
  10   2  18       15.87       24.75      8.86 o
 -19   3  18        6.47        1.12      4.77 o
 -17   3  18        0.00       -4.35      4.35 o
 -15   3  18       27.17       39.57      6.78 o
 -13   3  18        1.03        2.62      4.65 o
 -11   3  18        8.86        3.22      7.15 o
  -9   3  18       24.13       21.20      5.25 o
  -7   3  18       18.17       16.40      4.73 o
  -5   3  18        8.24       -0.05      4.06 o
  -3   3  18       64.82       64.82      5.50 o
  -1   3  18        2.59        9.45      3.65 o
   1   3  18        0.70       -0.79      4.77 o
   3   3  18        5.54        3.72      5.07 o
   5   3  18       32.65       20.97      7.16 o
   7   3  18       35.39       52.17      9.10 o
   9   3  18        1.22        9.22     22.07 o
 -18   4  18       77.14       94.19      6.86 o
 -16   4  18       70.64       79.89      5.89 o
 -14   4  18       32.88       23.81      6.13 o
 -12   4  18        5.38       21.60      5.60 o
 -10   4  18       47.96       30.96      5.73 o
  -8   4  18       66.00       69.43      6.66 o
  -6   4  18        0.49       -3.91      3.91 o
  -4   4  18        0.39        1.72      3.80 o
  -2   4  18        0.37        1.89      4.14 o
   0   4  18        2.15       -1.69      4.88 o
   2   4  18      187.56      185.20      8.96 o
   4   4  18        0.19       -4.75      5.94 o
   6   4  18        2.75       -5.20      5.20 o
   8   4  18      173.82      204.76     14.47 o
  10   4  18      142.62      165.80     41.47 o
 -17   5  18       18.10       24.00      6.77 o
 -15   5  18        3.61        4.76      5.67 o
 -13   5  18        0.11       -4.85      4.85 o
 -11   5  18        0.35        4.95      5.02 o
  -9   5  18        0.19       -4.38      4.38 o
  -7   5  18        0.07       -1.84      4.41 o
  -5   5  18       12.44       13.77      4.54 o
  -3   5  18       22.33       34.80      4.85 o
  -1   5  18       81.37       79.63      6.56 o
   1   5  18       19.95       25.54      5.18 o
   3   5  18       23.27       19.22      5.21 o
   5   5  18        0.81       -4.20      4.20 o
   7   5  18       65.84       68.47     10.97 o
   9   5  18        6.00       -0.57      7.06 o
 -16   6  18        0.04       -2.21      5.43 o
 -14   6  18        8.26        2.97      5.48 o
 -12   6  18       21.62       22.35      5.62 o
 -10   6  18       61.91       82.86      7.63 o
  -8   6  18       26.13       40.25      5.88 o
  -6   6  18      147.55      162.76      7.83 o
  -4   6  18        9.85        5.46      4.23 o
  -2   6  18       10.41       15.24      6.91 o
   0   6  18       64.47       70.48      8.76 o
   2   6  18      217.18      210.27     12.96 o
   4   6  18        3.24       -6.19      6.19 o
   6   6  18       42.55       48.98      9.01 o
 -15   7  18       56.59       68.56     11.72 o
 -13   7  18      132.27      144.41      9.30 o
 -11   7  18        8.76        6.86      6.78 o
  -9   7  18      121.90      137.52      8.43 o
  -7   7  18        1.08        5.08      6.11 o
  -5   7  18       30.85       43.26      8.05 o
  -3   7  18       22.47       43.16      9.99 o
  -1   7  18        6.19       -3.23      6.34 o
   1   7  18      212.19      240.23     13.73 o
   3   7  18        0.08       -3.52      6.96 o
   5   7  18       12.54        9.07      7.46 o
 -12   8  18      409.43      477.00     19.10 o
 -10   8  18        0.94       11.22      7.55 o
  -8   8  18      115.34      120.42      9.56 o
  -6   8  18        2.24        4.14      6.82 o
  -4   8  18        0.01       -5.64      7.01 o
  -2   8  18      161.78      182.58     12.58 o
   0   8  18      160.91      195.77     13.18 o
   2   8  18        6.08        9.40      7.62 o
  -7   9  18        2.59       -7.42      9.21 o
  -5   9  18       19.41       16.45     13.34 o
  -3   9  18       13.42       14.60      7.64 o
 -19   1  19        0.09      -12.27     12.27 o
 -17   1  19        2.77        1.68      6.08 o
 -15   1  19        8.25       21.64      7.07 o
 -13   1  19        0.03       -6.14      6.14 o
 -11   1  19        5.37        4.58      5.65 o
  -9   1  19      103.83      125.95      9.28 o
  -7   1  19       55.40       49.09      6.99 o
  -5   1  19       15.73       18.48      5.90 o
  -3   1  19      244.93      270.05     14.69 o
  -1   1  19      131.55      153.30      8.37 o
   1   1  19      136.13      137.07     18.07 o
   3   1  19      183.38      187.47     13.48 o
   5   1  19       40.14       32.68      8.37 o
   7   1  19       49.31       39.49      8.85 o
   9   1  19        3.49       23.77     17.81 o
 -20   2  19        0.07        2.17      7.20 o
 -18   2  19       25.50       31.66      8.13 o
 -16   2  19        3.84        7.60      7.42 o
 -14   2  19        7.64        6.01      6.31 o
 -12   2  19        2.24       -2.00      5.43 o
 -10   2  19      150.19      122.07      9.42 o
  -8   2  19       26.31       20.34      6.11 o
  -6   2  19      315.50      271.43      9.30 o
  -4   2  19      166.99      161.99      9.70 o
  -2   2  19       52.40       57.79      5.52 o
   0   2  19      149.19      140.87     11.49 o
   2   2  19       56.24       55.65      8.96 o
   4   2  19       37.55       38.66     11.23 o
   6   2  19        5.62        0.94      6.76 o
   8   2  19        0.19        9.19     14.32 o
  10   2  19       21.12       18.53     23.50 o
 -19   3  19        0.50       -1.29      4.93 o
 -17   3  19       49.44       46.77      5.99 o
 -15   3  19       48.05       55.69      7.07 o
 -13   3  19       92.51      102.89      6.02 o
 -11   3  19        1.86        0.24      4.74 o
  -9   3  19       78.63       62.01      6.71 o
  -7   3  19        7.76        8.18      4.69 o
  -5   3  19        5.58       -1.81      5.03 o
  -3   3  19       11.88       17.79      4.85 o
  -1   3  19       53.13       66.26      6.08 o
   1   3  19       71.39       78.06      7.82 o
   3   3  19       18.06       -2.87      5.39 o
   5   3  19      138.08      148.90     12.53 o
   7   3  19        0.22       -2.62      6.83 o
   9   3  19       60.52       65.34     12.43 o
 -18   4  19       24.89       32.85      5.22 o
 -16   4  19      108.45      143.00      9.90 o
 -14   4  19        0.05        5.94      5.62 o
 -12   4  19       13.20       19.92      5.74 o
 -10   4  19      145.01      136.98      8.74 o
  -8   4  19       13.98        9.98      5.09 o
  -6   4  19      178.52      179.51      9.03 o
  -4   4  19       64.72       47.70      5.42 o
  -2   4  19       17.97       25.07      4.37 o
   0   4  19       20.92       27.87      6.34 o
   2   4  19       17.99       17.62      5.90 o
   4   4  19       75.81       67.64      8.03 o
   6   4  19       80.71       76.02     14.45 o
   8   4  19       55.40       70.69     10.65 o
 -17   5  19        6.71        2.48      5.89 o
 -15   5  19        0.09       -5.08      5.08 o
 -13   5  19       53.32       70.44      7.63 o
 -11   5  19        2.01       -2.78      4.72 o
  -9   5  19       80.22       82.95      7.40 o
  -7   5  19      171.16      163.38      9.75 o
  -5   5  19       93.91       96.26      6.88 o
  -3   5  19        5.16        6.02      4.84 o
  -1   5  19       12.63        3.10      6.46 o
   1   5  19       11.04       17.20      5.03 o
   3   5  19       38.79       22.10      5.55 o
   5   5  19       23.86       11.90      6.03 o
   7   5  19       15.84       14.54      6.73 o
 -16   6  19        2.83        0.64      5.53 o
 -14   6  19        6.72       12.42      5.88 o
 -12   6  19        0.02       -2.24      4.96 o
 -10   6  19       17.76       29.33      6.14 o
  -8   6  19       18.79       16.52      5.55 o
  -6   6  19        4.84        3.62      4.13 o
  -4   6  19        0.28        3.43      4.52 o
  -2   6  19      120.03      133.40     10.98 o
   0   6  19        0.21       -3.86      7.45 o
   2   6  19       34.42       41.46      9.23 o
   4   6  19       28.16       19.04      7.69 o
   6   6  19       14.08       21.48     13.87 o
 -13   7  19       47.41       70.99      7.84 o
 -11   7  19       87.66       99.50     11.12 o
  -9   7  19       64.12       92.34      8.96 o
  -7   7  19       71.56       75.77      8.50 o
  -5   7  19       12.86        0.79      7.15 o
  -3   7  19       13.23       -3.75      6.86 o
  -1   7  19       32.02       24.77      7.77 o
   1   7  19      103.99      104.63     11.60 o
   3   7  19        0.53       -6.72      6.72 o
 -10   8  19       30.38       41.51      7.93 o
  -8   8  19       23.80       24.22      7.23 o
  -6   8  19        6.51        2.85     10.62 o
  -4   8  19       82.78       95.68     10.69 o
  -2   8  19        7.93        1.22      7.60 o
   0   8  19       56.08       52.95      9.26 o
 -18   0  20       32.01       19.27     12.63 o
 -16   0  20       45.60       42.19     14.65 o
 -14   0  20      195.32      226.23     23.18 o
 -12   0  20      424.94      430.00     29.69 o
 -10   0  20       90.64      113.93     16.41 o
  -8   0  20        0.36        2.47      9.50 o
  -6   0  20      633.37      535.27     29.75 o
  -4   0  20      674.63      651.55     32.42 o
  -2   0  20       19.87       37.05      8.68 o
   0   0  20      936.23      941.45     41.67 o
   2   0  20      298.36      354.03     25.85 o
   4   0  20        5.57        0.00      9.90 o
   6   0  20       34.81       37.89     12.43 o
   8   0  20       34.83       29.95     12.24 o
 -19   1  20        2.72       -6.26      6.26 o
 -17   1  20        1.69        8.27      7.91 o
 -15   1  20        0.74       11.30      9.64 o
 -13   1  20        3.62       16.32      8.40 o
 -11   1  20       71.56       85.37     11.11 o
  -9   1  20       14.71       27.08      8.22 o
  -7   1  20       11.64        8.16      7.88 o
  -5   1  20      288.41      299.74     16.18 o
  -3   1  20       89.59       82.42      8.36 o
  -1   1  20      568.57      608.21     18.27 o
   1   1  20       52.55       30.67     12.40 o
   3   1  20       46.90       39.51      9.01 o
   5   1  20        0.85        1.75      6.67 o
   7   1  20       49.71       59.55     16.99 o
   9   1  20        0.44       -5.13      7.16 o
 -18   2  20        0.31       -5.97      5.97 o
 -16   2  20        1.48        2.98      6.46 o
 -14   2  20       41.72       45.55      8.06 o
 -12   2  20        9.61       14.47      6.51 o
 -10   2  20        0.06       -0.14      5.38 o
  -8   2  20        1.66       -0.70      5.33 o
  -6   2  20      106.32       98.49      8.60 o
  -4   2  20      188.24      189.03      9.30 o
  -2   2  20        2.52       -0.68      4.45 o
   0   2  20        3.04        5.16      6.55 o
   2   2  20       12.14       23.73      7.44 o
   4   2  20      115.34      111.48     11.63 o
   6   2  20       24.35        5.95      7.36 o
   8   2  20       51.35       35.89      9.52 o
 -17   3  20        1.78        3.12      5.84 o
 -15   3  20       12.23       13.68      4.93 o
 -13   3  20       20.64       26.64      7.45 o
 -11   3  20       43.87       35.39      7.58 o
  -9   3  20       14.08       11.74      6.02 o
  -7   3  20       13.08       11.11      5.81 o
  -5   3  20        7.40        4.00      5.56 o
  -3   3  20        1.35       -1.76      7.07 o
  -1   3  20        0.29       -5.23      5.23 o
   1   3  20      220.25      223.70     14.36 o
   3   3  20       16.92       -1.50      9.54 o
   5   3  20        5.76        0.66      6.86 o
   7   3  20       16.83        6.74      8.07 o
 -16   4  20      101.88      122.77     10.35 o
 -14   4  20       72.26       79.82      8.39 o
 -12   4  20       57.72       82.18      8.10 o
 -10   4  20       27.18       29.80      6.23 o
  -8   4  20        8.33       -1.22      4.79 o
  -6   4  20       37.23       35.03      5.93 o
  -4   4  20        5.94        2.29      4.53 o
  -2   4  20      337.09      357.64     15.89 o
   0   4  20        1.83        7.06      5.77 o
   2   4  20      250.76      255.45     12.77 o
   4   4  20       15.29       12.50      7.32 o
   6   4  20      132.99      166.28     13.71 o
 -15   5  20        2.53        1.14      5.71 o
 -13   5  20      210.38      206.00     12.38 o
 -11   5  20        7.29        0.19      5.18 o
  -9   5  20        8.23        8.37      5.14 o
  -7   5  20        4.96       -4.41      4.52 o
  -5   5  20       74.30       73.29      6.56 o
  -3   5  20       11.88       11.62      4.09 o
  -1   5  20       90.98       91.40      7.53 o
   1   5  20       17.59       13.32      5.93 o
   3   5  20        8.67        4.66      5.48 o
   5   5  20       45.80       51.70      7.84 o
 -14   6  20        1.75       -5.39      5.39 o
 -12   6  20      122.58      127.22      9.30 o
 -10   6  20       75.98       97.92      9.02 o
  -8   6  20       78.46       94.73      8.26 o
  -6   6  20        7.29        5.47      4.59 o
  -4   6  20      144.31      171.43     12.52 o
  -2   6  20       14.38       15.91     12.61 o
   0   6  20        0.75        1.52      6.89 o
   2   6  20        5.53       -3.16      7.07 o
   4   6  20       14.02       10.61     12.11 o
 -11   7  20       70.38       94.36      8.32 o
  -9   7  20        2.69       -5.97      5.97 o
  -7   7  20      170.52      191.59     11.52 o
  -5   7  20        3.29        2.34      7.34 o
  -3   7  20      218.24      230.23     14.23 o
  -1   7  20       56.78       48.84      9.47 o
   1   7  20       82.86       84.96     10.75 o
 -17   1  21        0.09        1.99      8.00 o
 -15   1  21        1.29       11.25      8.76 o
 -13   1  21       31.44       16.91      9.26 o
 -11   1  21       76.11       90.14     20.47 o
  -9   1  21       72.17       80.20     10.91 o
  -7   1  21        3.25        1.26      6.73 o
  -5   1  21       22.22       21.22      8.69 o
  -3   1  21      284.85      287.01     11.76 o
  -1   1  21       78.51       88.55     11.11 o
   1   1  21       30.19       28.53      8.54 o
   3   1  21        0.12       -6.44      6.44 o
   5   1  21        7.12       22.21      8.24 o
   7   1  21       33.66       29.23      8.83 o
 -18   2  21        0.48        5.68      8.88 o
 -16   2  21       40.18       25.82      9.66 o
 -14   2  21        0.68        8.97     24.12 o
 -12   2  21      148.76      153.50     19.30 o
 -10   2  21       43.39       39.23      7.73 o
  -8   2  21       20.73       23.13      8.15 o
  -6   2  21       21.61       14.19      7.34 o
  -4   2  21       96.72       94.04      9.21 o
  -2   2  21       71.56       75.27      8.55 o
   0   2  21       10.14       10.83      7.79 o
   2   2  21       19.27       11.54     10.74 o
   4   2  21       47.87       47.57     11.59 o
   6   2  21       22.78        9.41      7.86 o
 -17   3  21       16.18        5.83      5.05 o
 -15   3  21       38.57       35.23      7.04 o
 -13   3  21       98.31       97.41     14.50 o
 -11   3  21       47.96       47.60      8.16 o
  -9   3  21        9.62        8.61      6.43 o
  -7   3  21       40.35       22.72     15.50 o
  -5   3  21        1.08       -2.84      4.72 o
  -3   3  21        5.03       -2.95      4.15 o
  -1   3  21       31.12       38.98     13.41 o
   1   3  21      101.38      123.37     25.36 o
   3   3  21        8.22        2.80      8.24 o
   5   3  21      126.25      157.76     13.42 o
 -16   4  21       15.24       17.88      6.79 o
 -14   4  21       13.19       17.11      6.60 o
 -12   4  21       54.06       56.19      7.50 o
 -10   4  21        4.38       -6.33      6.33 o
  -8   4  21        6.17       -2.80      5.46 o
  -6   4  21        0.24       -4.65      4.65 o
  -4   4  21        1.99        0.57      6.43 o
  -2   4  21        8.60       12.52      6.36 o
   0   4  21        0.34       -5.95      5.95 o
   2   4  21      144.03      147.31     12.52 o
   4   4  21       22.61       16.79      7.99 o
 -15   5  21        9.16        5.34      9.23 o
 -13   5  21       26.82       28.48      7.07 o
 -11   5  21       10.03       12.14      6.24 o
  -9   5  21        7.28       -5.01      5.01 o
  -7   5  21        0.24       -1.10      6.92 o
  -5   5  21       10.41       12.32      4.81 o
  -3   5  21       52.40       70.25      6.50 o
  -1   5  21       26.90       11.27      5.99 o
   1   5  21       26.54       33.48      7.18 o
   3   5  21        1.17      -13.00     27.77 o
 -12   6  21       33.06       42.58      7.40 o
 -10   6  21       10.63       14.93      6.45 o
  -8   6  21       32.45       46.40      6.36 o
  -6   6  21       13.21       22.50      7.32 o
  -4   6  21        9.12       11.10      7.65 o
  -2   6  21       29.52       28.01     16.12 o
   0   6  21        1.32       -5.29      7.19 o
  -7   7  21       21.95       28.55      8.61 o
  -5   7  21        8.39       10.37      8.35 o
  -3   7  21        0.96       -7.19      7.66 o
 -16   0  22       78.06       94.72     19.47 o
 -14   0  22      110.96       75.84     17.45 o
 -12   0  22       54.07       68.36     16.54 o
 -10   0  22      619.77      574.01     34.24 o
  -8   0  22        0.38       -8.14      8.14 o
  -6   0  22        6.63        0.91      8.27 o
  -4   0  22        4.56       -5.18      6.61 o
  -2   0  22      133.10      133.00     17.90 o
   0   0  22        2.52       21.42     12.04 o
   2   0  22        6.03       -6.05      9.44 o
   4   0  22       33.56        6.25     10.42 o
 -17   1  22        5.81       15.49      9.52 o
 -15   1  22        7.68        6.76      8.77 o
 -13   1  22      214.10      267.52     18.09 o
 -11   1  22      344.28      385.94     20.09 o
  -9   1  22       21.29       12.36      8.18 o
  -7   1  22       13.83        8.23      7.50 o
  -5   1  22        3.52        5.15      7.06 o
  -3   1  22      179.50      184.83     10.03 o
  -1   1  22        7.14        8.61      8.01 o
   1   1  22      184.06      200.02     14.70 o
   3   1  22        0.31        3.23      7.43 o
   5   1  22        9.90        0.59      7.74 o
 -16   2  22        9.90       15.31      9.16 o
 -14   2  22       31.01       40.66     10.56 o
 -12   2  22       45.33       60.05     14.94 o
 -10   2  22       24.60       22.37      8.88 o
  -8   2  22       67.04       65.71     11.43 o
  -6   2  22        1.52       -5.85      5.85 o
  -4   2  22      277.68      332.49     15.19 o
  -2   2  22      122.70      121.33     12.80 o
   0   2  22      370.03      366.18     20.44 o
   2   2  22        0.82       -6.80      6.80 o
   4   2  22        0.02        7.86      7.51 o
 -15   3  22       14.07        6.78     23.57 o
 -13   3  22       73.47       79.78     10.21 o
 -11   3  22        9.34        9.34      6.78 o
  -9   3  22        0.04        7.31      5.98 o
  -7   3  22        0.02       -5.91      5.91 o
  -5   3  22        8.47        8.09     11.12 o
  -3   3  22       24.35       22.79      6.94 o
  -1   3  22      308.78      276.05     16.84 o
   1   3  22        0.01        1.46      7.08 o
   3   3  22       81.96       88.77     11.53 o
 -14   4  22       18.68       12.82      9.01 o
 -12   4  22       75.00       95.52     10.31 o
 -10   4  22        7.38        2.11      6.49 o
  -8   4  22       11.57       17.30      6.72 o
  -6   4  22       58.70       64.71      7.43 o
  -4   4  22       32.31       20.25      5.57 o
  -2   4  22       27.74        6.71      7.48 o
   0   4  22        8.69       -1.79      6.86 o
   2   4  22      142.92      155.25     13.31 o
 -11   5  22       50.41       66.29      8.13 o
  -9   5  22       11.40       15.49      6.81 o
  -7   5  22       15.09       23.27      6.35 o
  -5   5  22       25.77       25.63      7.75 o
  -3   5  22       22.37        9.45      9.60 o
  -1   5  22       15.83       16.51      6.30 o
   1   5  22      135.65      132.16     22.13 o
  -8   6  22        0.95        2.12      6.15 o
  -6   6  22      174.51      188.51     13.45 o
  -4   6  22        0.22       -6.90      7.41 o
 -15   1  23        1.46        6.82      8.58 o
 -13   1  23        1.52        6.24      8.61 o
 -11   1  23       15.28       13.96      8.88 o
  -9   1  23        1.06       -7.29      7.29 o
  -7   1  23        0.25        2.63     11.49 o
  -5   1  23       34.24       53.86      8.57 o
  -3   1  23        1.10       12.06      8.02 o
  -1   1  23       13.28        8.29      8.20 o
   1   1  23       28.81       13.53     13.87 o
   3   1  23       61.06       53.97     10.76 o
 -14   2  23       34.32       33.64     10.36 o
 -12   2  23        0.86        3.45      8.60 o
 -10   2  23        5.67        7.56      7.90 o
  -8   2  23        3.34        4.20      7.72 o
  -6   2  23        2.69        8.64      6.20 o
  -4   2  23       97.80      108.77      8.73 o
  -2   2  23        2.03       -4.78      7.75 o
   0   2  23       32.75       38.98      9.35 o
   2   2  23      104.67      109.21     12.82 o
 -13   3  23       24.60       22.21      9.48 o
 -11   3  23        8.85       10.18      8.19 o
  -9   3  23       12.68       27.66     19.82 o
  -7   3  23        2.13       -4.47      6.38 o
  -5   3  23        2.41       -0.45      5.87 o
  -3   3  23        0.83       -3.60      5.17 o
  -1   3  23       24.11       34.60     11.23 o
   1   3  23       28.75       34.98      9.42 o
 -12   4  23        0.02       -6.45      6.45 o
 -10   4  23        9.43        8.50      6.42 o
  -8   4  23        2.72        2.62      7.39 o
  -6   4  23        2.46       11.16     13.45 o
  -4   4  23        0.10       -5.08      5.08 o
  -2   4  23       70.22       89.69     11.44 o
   0   4  23       26.75       37.43     10.84 o
  -9   5  23        1.57        0.61      6.72 o
  -7   5  23      101.01      112.11     12.77 o
  -5   5  23       28.92       34.14      6.18 o
 -12   0  24        0.68      -10.35     10.35 o
 -10   0  24        3.41       13.74     12.30 o
  -8   0  24        0.00       -9.83      9.83 o
  -6   0  24      100.09      118.10     18.68 o
  -4   0  24      148.89      183.01     15.21 o
  -2   0  24      230.12      216.21     22.92 o
   0   0  24        6.16       22.66     12.70 o
 -13   1  24       26.14       22.06      9.60 o
 -11   1  24       41.36       38.11     16.80 o
  -9   1  24       30.37       36.40     10.01 o
  -7   1  24       29.97       45.27     10.61 o
  -5   1  24       49.91       43.45      7.37 o
  -3   1  24       31.08       38.05      9.88 o
  -1   1  24        6.85        1.45     12.96 o
 -12   2  24       59.51       83.49     15.07 o
 -10   2  24      228.60      186.55     21.42 o
  -8   2  24        2.31        5.87      7.97 o
  -6   2  24        2.10        2.19      6.21 o
  -4   2  24        0.59        0.52      5.21 o
  -2   2  24        1.46        1.95      7.83 o
 -11   3  24        5.66       10.89      8.79 o
  -9   3  24        9.13       -0.29      7.49 o
  -7   3  24        4.83       -0.87      9.63 o
  -5   3  24        4.73       -0.37      5.46 o
  -3   3  24        7.16        2.23      7.56 o
  -7   1  25        3.22       -5.82      6.05 o
  -5   1  25       40.35       41.12      7.28 o
 
